# Supplementary material for: Genomic bases underlying the adaptive radiation of core landbirds
Source: BMC Ecol Evol. 2021 Aug 28;21:162. doi: 10.1186/s12862-021-01888-5 (PMC8403425; doi:10.1186/s12862-021-01888-5)
Supplement: Supplementary file 3 — Additional file 3: Table S3. Gene sequences cited from GenBank. [file 12862_2021_1888_MOESM3_ESM.xlsx]

## Sheet: Sheet1
Table S3 Gene sequences cited from GenBank.
Gene/Species	Accession numbers
ABCA1
Acanthisitta chloris	XM_009085200.1
Apaloderma vittatum	XM_009875393.1
Aquila chrysaetos	XM_011598172.1
Buceros rhinoceros	XM_010138042.1
Colius striatus	XM_010197326.1
Corvus brachyrhynchos	XM_017739346.1
Corvus cornix	XM_020584672.1
Falco cherrug	XM_014286394.1
Falco peregrinus	XM_013305674.1
Ficedula albicollis	XM_016304693.1
Geospiza fortis	XM_005423579.2
Haliaeetus albicilla	XM_009929942.1
Haliaeetus leucocephalus	XM_010565205.1
Lepidothrix coronata	XM_017822475.1
Leptosomus discolor	XM_009959807.1
Lonchura striata	XM_021534834.1
Manacus vitellinus	XM_018086002.1
Merops nubicus	XM_008949646.1
Mesitornis unicolor	XM_010181945.1
Nestor notabilis	XM_010016127.1
Parus major	XM_015652476.2
Pelecanus crispus	XM_009490199.1
Picoides pubescens	XM_009906677.1
Pseudopodoces humilis	XM_014259655.1
Serinus canaria	XM_018920932.1
Sturnus vulgaris	XM_014882372.1
Taeniopygia guttata	XM_002190920.3
Zonotrichia albicollis	XM_014266449.1
ABCG5
Acanthisitta chloris	XM_009074928.1
Apaloderma vittatum	XM_009870443.1
Aquila chrysaetos	XM_011584445.1
Buceros rhinoceros	XM_010132930.1
Cariama cristata	XM_009704276.1
Colius striatus	XM_010199975.1
Corvus brachyrhynchos	XM_008641709.2
Corvus cornix	XM_019282300.2
Cyanistes caeruleus	XM_023922752.1
Falco cherrug	XM_005436297.1
Falco peregrinus	XM_005238690.1
Ficedula albicollis	XM_005043145.1
Geospiza fortis	XM_005416305.1
Haliaeetus albicilla	XM_009915538.1
Haliaeetus leucocephalus	XM_010576467.1
Lepidothrix coronata	XM_017811636.1
Leptosomus discolor	XM_009950867.1
Lonchura striata	XM_021526444.1
Manacus vitellinus	XM_018085114.1
Merops nubicus	XM_008940955.1
Mesitornis unicolor	XM_010190993.1
Nestor notabilis	XM_010015092.1
Parus major	XM_015622727.2
Pelecanus crispus	XM_009492953.1
Picoides pubescens	XM_009904037.1
Pseudopodoces humilis	XM_014252831.1
Serinus canaria	XM_009091178.2
Sturnus vulgaris	XM_014883168.1
Taeniopygia guttata	XM_002193475.1
Tyto alba	XM_009969228.1
Zonotrichia albicollis	XM_005483131.2
ABCG8
Acanthisitta chloris	XM_009074927.1
Apaloderma vittatum	XM_009870444.1
Aquila chrysaetos	XM_011584444.1
Buceros rhinoceros	XM_010132929.1
Cariama cristata	XM_009704278.1
Colius striatus	XM_010199976.1
Corvus brachyrhynchos	XM_008641708.2
Corvus cornix	XM_010393680.3
Cyanistes caeruleus	XM_023922750.1
Falco cherrug	XM_005436296.1
Falco peregrinus	XM_005238689.1
Ficedula albicollis	XM_005043144.1
Geospiza fortis	XM_014308026.1
Haliaeetus albicilla	XM_009923998.1
Haliaeetus leucocephalus	XM_010576468.1
Lepidothrix coronata	XM_017811630.1
Leptosomus discolor	XM_009950864.1
Lonchura striata	XM_021526441.1
Manacus vitellinus	XM_018085112.1
Merops nubicus	XM_008940956.1
Mesitornis unicolor	XM_010190994.1
Nestor notabilis	XM_010015091.1
Parus major	XM_015622725.1
Pelecanus crispus	XM_009487312.1
Picoides pubescens	XM_009904036.1
Pseudopodoces humilis	XM_005523385.2
Serinus canaria	XM_009091192.2
Sturnus vulgaris	XM_014883169.1
Taeniopygia guttata	XM_002193506.2
Tyto alba	XM_009969229.1
Zonotrichia albicollis	XM_005483132.1
ACAT2
Acanthisitta chloris	XM_009081775.1
Apaloderma vittatum	XM_009876855.1
Aquila chrysaetos	XM_011591952.1
Buceros rhinoceros	XM_010139188.1
Cariama cristata	XM_009709105.1
Colius striatus	XM_010198296.1
Corvus brachyrhynchos	XM_017739534.1
Corvus cornix	XM_010401131.2
Cyanistes caeruleus	XM_023924596.1
Falco cherrug	XM_005443092.2
Falco peregrinus	XM_005230216.2
Ficedula albicollis	XM_005043618.1
Geospiza fortis	XM_005425645.1
Haliaeetus albicilla	XM_009918399.1
Haliaeetus leucocephalus	XM_010584493.1
Lepidothrix coronata	XM_017813713.1
Leptosomus discolor	XM_009956804.1
Lonchura striata	XM_021540637.1
Manacus vitellinus	XM_018077870.1
Merops nubicus	XM_008949483.1
Mesitornis unicolor	XM_010190674.1
Nestor notabilis	XM_010015700.1
Parus major	XM_015622008.1
Pelecanus crispus	XM_009481487.1
Picoides pubescens	XM_009908805.1
Pseudopodoces humilis	XM_005518386.2
Serinus canaria	XM_018919919.1
Sturnus vulgaris	XM_014874167.1
Taeniopygia guttata	XM_002189416.1
Tyto alba	XM_009974559.1
Zonotrichia albicollis	XM_005488090.2
ACE2
Acanthisitta chloris	XM_009083902.1
Apaloderma vittatum	XM_009868754.1
Aquila chrysaetos	XM_011589453.1
Buceros rhinoceros	XM_010138511.1
Cariama cristata	XM_009705393.1
Colius striatus	XM_010207752.1
Corvus brachyrhynchos	XM_017728394.1
Corvus cornix	XM_010394433.3
Cyanistes caeruleus	XM_023918416.1
Falco cherrug	XM_005443036.1
Falco peregrinus	XM_005231927.1
Ficedula albicollis	XM_005037365.1
Geospiza fortis	XM_005426164.1
Haliaeetus albicilla	XM_009927339.1
Haliaeetus leucocephalus	XM_010581526.1
Lepidothrix coronata	XM_017812240.1
Leptosomus discolor	XM_009956091.1
Lonchura striata	XM_021532351.1
Manacus vitellinus	XM_018084005.1
Merops nubicus	XM_008939271.1
Mesitornis unicolor	XM_010180401.1
Nestor notabilis	XM_010014179.1
Parus major	XM_015631329.1
Pelecanus crispus	XM_009480645.1
Picoides pubescens	XM_009911547.1
Pseudopodoces humilis	XM_005516655.1
Serinus canaria	XM_009089674.2
Sturnus vulgaris	XM_014875884.1
Taeniopygia guttata	XM_002194267.2
Tyto alba	XM_009970907.1
Zonotrichia albicollis	XM_005491775.1
ACTB
Aquila chrysaetos	XM_011579209.1
Balearica regulorum	XM_010305162.1
Corvus brachyrhynchos	XM_008633458.2
Corvus cornix	XM_010392369.1
Corvus macrorhynchos	AB561857.1
Cyanistes caeruleus	XM_023936845.1
Falco cherrug	XM_005435649.1
Falco peregrinus	XM_005228989.2
Ficedula albicollis	XM_005054415.1
Geospiza fortis	XM_005420341.2
Haemorhous mexicanus	MG587728.1
Haliaeetus leucocephalus	XM_010570320.1
Lepidothrix coronata	XM_017813425.1
Lonchura striata	XM_021549554.1
Manacus vitellinus	XM_008928051.2
Nestor notabilis	XM_010014013.1
Nipponia nippon	XM_009467801.1
Parus major	XM_015642872.1
Picoides pubescens	XM_009896923.1
Pseudopodoces humilis	XM_005523022.1
Serinus canaria	XM_018915846.1
Sturnus vulgaris	XM_014870664.1
Taeniopygia guttata	XM_002190324.1
Zonotrichia albicollis	XM_005487413.1
ACTG1
Aquila chrysaetos	XM_011586747.1
Calidris pugnax	XM_014951481.1
Corvus brachyrhynchos	XM_017730734.1
Falco cherrug	XM_014277676.1
Falco peregrinus	XM_005237500.2
Ficedula albicollis	XM_016302684.1
Geospiza fortis	XM_005430522.1
Haliaeetus leucocephalus	XM_010578558.1
Lepidothrix coronata	XM_017812038.1
Lonchura striata	XM_021534174.1
Nipponia nippon	XM_009466902.1
Parus major	XM_015645719.1
Picoides pubescens	XM_009897974.1
Pseudopodoces humilis	XM_005530673.1
Sturnus vulgaris	XM_014887472.1
ADCY6
Aquila chrysaetos	XM_011599306.1
Calidris pugnax	XM_014947454.1
Corvus brachyrhynchos	XM_017728680.1
Cyanistes caeruleus	XM_023943258.1
Falco cherrug	XM_014277377.1
Falco peregrinus	XM_013302620.1
Ficedula albicollis	XM_016304978.1
Geospiza fortis	XM_014310887.1
Haliaeetus leucocephalus	XM_010566570.1
Lepidothrix coronata	XM_017836660.1
Lonchura striata	XM_021548287.1
Nipponia nippon	XM_009473228.1
Parus major	XM_015615695.1
Pseudopodoces humilis	XM_014260650.1
Serinus canaria	XM_018925064.1
Sturnus vulgaris	XM_014891853.1
Zonotrichia albicollis	XM_014274936.1
ADCY8
Acanthisitta chloris	XM_009076088.1
Apaloderma vittatum	XM_009876284.1
Aquila chrysaetos	XM_011602011.1
Buceros rhinoceros	XM_010144104.1
Cariama cristata	XM_009700663.1
Corvus brachyrhynchos	XM_017746100.1
Corvus cornix	XM_010404772.3
Falco cherrug	XM_005439546.2
Falco peregrinus	XM_013302353.1
Ficedula albicollis	XM_016296889.1
Geospiza fortis	XM_005420739.1
Haliaeetus albicilla	XM_009920546.1
Haliaeetus leucocephalus	XM_010576916.1
Lepidothrix coronata	XM_017825252.1
Leptosomus discolor	XM_009953976.1
Lonchura striata	XM_021542360.1
Manacus vitellinus	XM_018076682.1
Merops nubicus	XM_008940030.1
Mesitornis unicolor	XM_010194220.1
Parus major	XM_015619782.2
Pelecanus crispus	XM_009480151.1
Picoides pubescens	XM_009903488.1
Pseudopodoces humilis	XM_014254089.1
Serinus canaria	XM_018913943.1
Sturnus vulgaris	XM_014882146.1
Taeniopygia guttata	XM_004174209.1
Tyto alba	XM_009963832.1
Zonotrichia albicollis	XM_014264428.1
AGPAT2
Acanthisitta chloris	XM_009077695.1
Apaloderma vittatum	XM_009868850.1
Aquila chrysaetos	XM_011579650.1
Buceros rhinoceros	XM_010140035.1
Cariama cristata	XM_009698757.1
Colius striatus	XM_010207005.1
Corvus brachyrhynchos	XM_008642314.2
Corvus cornix	XM_019284976.2
Cyanistes caeruleus	XM_023937962.1
Falco cherrug	XM_005442152.2
Falco peregrinus	XM_005231330.2
Ficedula albicollis	XM_005055648.1
Geospiza fortis	XM_014307111.1
Haliaeetus albicilla	XM_009917635.1
Haliaeetus leucocephalus	XM_010570803.1
Lepidothrix coronata	XM_017810287.1
Leptosomus discolor	XM_009951611.1
Lonchura striata	XM_021543795.1
Manacus vitellinus	XM_018074073.1
Merops nubicus	XM_008943220.1
Mesitornis unicolor	XM_010190656.1
Nestor notabilis	XM_010009543.1
Parus major	XM_015644903.2
Pelecanus crispus	XM_009490739.1
Picoides pubescens	XM_009907506.1
Pseudopodoces humilis	XM_005529206.2
Serinus canaria	XM_009093363.2
Sturnus vulgaris	XM_014880075.1
Taeniopygia guttata	XM_002196225.2
Tyto alba	XM_009971532.1
Zonotrichia albicollis	XM_014271458.1
AKT1
Aquila chrysaetos	XM_011591521.1
Buceros rhinoceros	XM_010138892.1
Cariama cristata	XM_009702073.1
Chlamydotis macqueenii	XM_010127719.1
Corvus brachyrhynchos	XM_008629798.2
Corvus cornix	XM_010395859.3
Cyanistes caeruleus	XM_023927444.1
Falco cherrug	XM_005436010.1
Falco peregrinus	XM_005232172.1
Ficedula albicollis	XM_005047666.2
Geospiza fortis	XM_005417921.1
Haliaeetus leucocephalus	XM_010584118.1
Lepidothrix coronata	XM_017807570.1
Leptosomus discolor	XM_009960938.1
Lonchura striata	XM_021528923.1
Manacus vitellinus	XM_018082652.1
Nestor notabilis	XM_010015544.1
Parus major	XM_015630734.2
Pelecanus crispus	XM_009482123.1
Picoides pubescens	XM_009904742.1
Pseudopodoces humilis	XM_005520078.2
Serinus canaria	XM_009101696.2
Sturnus vulgaris	XM_014871857.1
Taeniopygia guttata	XM_002200587.3
Zonotrichia albicollis	XM_005483299.2
AKT2
Aquila chrysaetos	XM_011599113.1
Cariama cristata	XM_009705037.1
Charadrius vociferus	XM_009883524.1
Falco cherrug	XM_005437554.2
Falco peregrinus	XM_005238346.2
Haliaeetus leucocephalus	XM_010566399.1
Nipponia nippon	XM_009473649.1
Tyto alba	XM_009962921.1
ALX1
Acanthisitta chloris	XM_009081059.1
Apaloderma vittatum	XM_009867705.1
Aquila chrysaetos	XM_011574719.1
Buceros rhinoceros	XM_010136667.1
Cariama cristata	XM_009706496.1
Colius striatus	XM_010210053.1
Corvus brachyrhynchos	XM_008641114.2
Corvus cornix	XM_019279780.2
Cyanistes caeruleus	XM_023932938.1
Falco cherrug	XM_005446210.1
Falco peregrinus	XM_005242641.1
Ficedula albicollis	XM_005039500.2
Geospiza fortis	XM_005421578.1
Haliaeetus leucocephalus	XM_010561839.1
Lepidothrix coronata	XM_017804276.1
Leptosomus discolor	XM_009956932.1
Lonchura striata	XM_021528071.1
Manacus vitellinus	XM_008925482.2
Merops nubicus	XM_008935789.1
Mesitornis unicolor	XM_010181664.1
Parus major	XM_015627112.2
Pelecanus crispus	XM_009481641.1
Picoides pubescens	XM_009901455.1
Pseudopodoces humilis	XM_005519402.2
Serinus canaria	XM_009086690.2
Sturnus vulgaris	XM_014888554.1
Taeniopygia guttata	XM_002196007.1
Tyto alba	XM_009972562.1
Zonotrichia albicollis	XM_005480657.2
ANO10
Acanthisitta chloris	XM_009081925.1
Apaloderma vittatum	XM_009876741.1
Aquila chrysaetos	XM_011596088.1
Buceros rhinoceros	XM_010132376.1
Cariama cristata	XM_009701914.1
Colius striatus	XM_010201780.1
Corvus brachyrhynchos	XM_017734572.1
Corvus cornix	XM_019285645.2
Cyanistes caeruleus	XM_023919292.1
Falco cherrug	XM_014285511.1
Falco peregrinus	XM_013303074.1
Ficedula albicollis	XM_005040867.1
Geospiza fortis	XM_005423396.1
Haliaeetus albicilla	XM_009930407.1
Haliaeetus leucocephalus	XM_010562398.1
Lepidothrix coronata	XM_017817954.1
Leptosomus discolor	XM_009954203.1
Lonchura striata	XM_021525888.1
Manacus vitellinus	XM_018075406.1
Merops nubicus	XM_008945122.1
Mesitornis unicolor	XM_010191444.1
Nestor notabilis	XM_010011942.1
Parus major	XM_015618239.1
Pelecanus crispus	XM_009484096.1
Picoides pubescens	XM_009898374.1
Pseudopodoces humilis	XM_014248416.1
Serinus canaria	XM_009086153.2
Sturnus vulgaris	XM_014884056.1
Taeniopygia guttata	XM_002198239.2
Tyto alba	XM_009967167.1
Zonotrichia albicollis	XM_005480978.2
AP1S2
Acanthisitta chloris	XM_009084192.1
Aquila chrysaetos	XM_011589448.1
Cariama cristata	XM_009701446.1
Colius striatus	XM_010206890.1
Corvus brachyrhynchos	XM_017728477.1
Corvus cornix	XM_019282779.2
Cyanistes caeruleus	XM_023918421.1
Falco cherrug	XM_005443038.2
Falco peregrinus	XM_005231923.2
Ficedula albicollis	XM_005037363.2
Geospiza fortis	XM_005426162.1
Haliaeetus albicilla	XM_009927067.1
Haliaeetus leucocephalus	XM_010581522.1
Lepidothrix coronata	XM_017812247.1
Leptosomus discolor	XM_009947282.1
Lonchura striata	XM_021532342.1
Manacus vitellinus	XM_018084054.1
Merops nubicus	XM_008938140.1
Mesitornis unicolor	XM_010181969.1
Parus major	XM_015624165.2
Pelecanus crispus	XM_009482432.1
Picoides pubescens	XM_009905522.1
Pseudopodoces humilis	XM_005516659.2
Serinus canaria	XM_018913566.1
Sturnus vulgaris	XM_014875852.1
Taeniopygia guttata	XM_012569503.1
Tyto alba	XM_009973194.1
Zonotrichia albicollis	XM_014270416.1
APOA1
Aptenodytes forsteri	XM_019470513.1
Aquila chrysaetos	XM_011601821.1
Calidris pugnax	XM_014949603.1
Corvus brachyrhynchos	XM_017738472.1
Falco cherrug	XM_005437633.1
Falco peregrinus	XM_005240057.1
Ficedula albicollis	XM_005058594.2
Haliaeetus leucocephalus	XM_010574967.1
Lepidothrix coronata	XM_017809497.1
Lonchura striata	XM_021530029.1
Parus major	XM_015649881.1
Pseudopodoces humilis	XM_005531084.2
Serinus canaria	XM_009098008.2
Sturnus vulgaris	XM_014884651.1
APOA4
Aptenodytes forsteri	XM_009273493.2
Aquila chrysaetos	XM_011601818.1
Calidris pugnax	XM_014949540.1
Falco cherrug	XM_005437688.2
Falco peregrinus	XM_005240092.2
Ficedula albicollis	XM_005058596.2
Haliaeetus leucocephalus	XM_010574970.1
Lepidothrix coronata	XM_017809491.1
Lonchura striata	XM_021530124.1
Parus major	XM_015649877.2
Pseudopodoces humilis	XM_005531132.2
Serinus canaria	XM_009100853.2
Sturnus vulgaris	XM_014884649.1
APOB
Aquila chrysaetos	XM_011591689.1
Buceros rhinoceros	XM_010136421.1
Charadrius vociferus	XM_009885345.1
Corvus brachyrhynchos	XM_017744921.1
Corvus cornix	XM_010393265.3
Cyanistes caeruleus	XM_023922665.1
Falco cherrug	XM_005443125.2
Falco peregrinus	XM_005230866.2
Ficedula albicollis	XM_016297597.1
Geospiza fortis	XM_005420305.1
Haliaeetus albicilla	XM_009927572.1
Haliaeetus leucocephalus	XM_010584252.1
Lepidothrix coronata	XM_017813032.1
Lonchura striata	XM_021525334.1
Manacus vitellinus	XM_008931301.2
Merops nubicus	XM_008939666.1
Nipponia nippon	XM_009467404.1
Parus major	XM_015622378.1
Picoides pubescens	XM_009905570.1
Pseudopodoces humilis	XM_014251425.1
Serinus canaria	XM_009095659.2
Sturnus vulgaris	XM_014894919.1
Taeniopygia guttata	XM_004174984.2
Zonotrichia albicollis	XM_005485102.2
ARR3
Acanthisitta chloris	XM_009084518.1
Aquila chrysaetos	XM_011580388.1
Corvus brachyrhynchos	XM_017742808.1
Corvus cornix	XM_019287708.2
Cyanistes caeruleus	XM_023925954.1
Falco cherrug	XM_005440982.1
Falco peregrinus	XM_005242623.1
Ficedula albicollis	XM_016298352.1
Geospiza fortis	XM_005423296.1
Haliaeetus leucocephalus	XM_010572372.1
Lepidothrix coronata	XM_017819169.1
Leptosomus discolor	XM_009960763.1
Lonchura striata	XM_021537724.1
Manacus vitellinus	XM_018070575.1
Mesitornis unicolor	XM_010192432.1
Parus major	XM_015626114.1
Pelecanus crispus	XM_009486377.1
Picoides pubescens	XM_009896857.1
Pseudopodoces humilis	XM_005526143.1
Serinus canaria	XM_009090411.2
Sturnus vulgaris	XM_014886134.1
Taeniopygia guttata	XM_002188607.1
Zonotrichia albicollis	XM_014267882.1
ASIC1
Acanthisitta chloris	XM_009069206.1
Aquila chrysaetos	XM_011599239.1
Calidris pugnax	XM_014947494.1
Corvus brachyrhynchos	XM_008630964.2
Corvus cornix	XM_020583816.1
Cyanistes caeruleus	XM_023943186.1
Falco cherrug	XM_005435968.1
Falco peregrinus	XM_005241659.1
Ficedula albicollis	XM_005062085.1
Geospiza fortis	XM_005430103.1
Haliaeetus leucocephalus	XM_010566507.1
Lepidothrix coronata	XM_017838863.1
Lonchura striata	XM_021545232.1
Nipponia nippon	XM_009464281.1
Parus major	XM_015652066.2
Picoides pubescens	XM_009905607.1
Pseudopodoces humilis	XM_005532830.1
Serinus canaria	XM_018924133.1
Sturnus vulgaris	XM_014892480.1
Taeniopygia guttata	XM_002193294.3
ASIC2
Acanthisitta chloris	XM_009074202.1
Aquila chrysaetos	XM_011595093.1
Corvus cornix	XM_020583454.1
Eurypyga helias	XM_010149956.1
Falco cherrug	XM_005439424.2
Falco peregrinus	XM_005238811.2
Haliaeetus leucocephalus	XM_010561355.1
Leptosomus discolor	XM_009953650.1
Nestor notabilis	XM_010009894.1
Nipponia nippon	XM_009464632.1
ASIC3
Aquila chrysaetos	XM_011575307.1
Colius striatus	XM_010197210.1
Corvus brachyrhynchos	XM_017736309.1
Coturnix japonica	XM_015852687.1
Falco cherrug	XM_014282465.1
Falco peregrinus	XM_013305537.1
Ficedula albicollis	XM_005062698.2
Haliaeetus leucocephalus	XM_010563618.1
Lepidothrix coronata	XM_017838274.1
Lonchura striata	XM_021539023.1
Numida meleagris	XM_021382200.1
Parus major	XM_015651630.1
Picoides pubescens	XM_009898599.1
Pseudopodoces humilis	XM_005532113.1
ATP1A1
Aquila chrysaetos	XM_011586088.1
Calidris pugnax	XM_014957154.1
Corvus brachyrhynchos	XM_008631741.2
Corvus cornix	XM_010395957.3
Cyanistes caeruleus	XM_023940972.1
Falco cherrug	XM_005433326.2
Falco peregrinus	XM_005231095.2
Ficedula albicollis	XM_005038624.2
Geospiza fortis	XM_014306848.1
Haliaeetus leucocephalus	XM_010567451.1
Lepidothrix coronata	XM_017814727.1
Lonchura striata	XM_021549148.1
Manacus vitellinus	XM_008922528.2
Nipponia nippon	XM_009460530.1
Parus major	XM_015634062.1
Pseudopodoces humilis	XM_005523889.2
Serinus canaria	XM_009102579.2
Sturnus vulgaris	XM_014890288.1
Taeniopygia guttata	NM_001245840.2
ATP1A2
Aptenodytes forsteri	XM_019472576.1
Falco cherrug	XM_014282691.1
Falco peregrinus	XM_005244300.2
Nipponia nippon	XM_009464983.1
Picoides pubescens	XM_009907238.1
ATP1B3
Acanthisitta chloris	XM_009075585.1
Apaloderma vittatum	XM_009871276.1
Aquila chrysaetos	XM_011577590.1
Buceros rhinoceros	XM_010140080.1
Cariama cristata	XM_009694637.1
Corvus brachyrhynchos	XM_017726487.1
Corvus cornix	XM_020584929.1
Cyanistes caeruleus	XM_023933164.1
Falco cherrug	XM_014283702.1
Falco peregrinus	XM_013299467.1
Ficedula albicollis	XM_005051027.1
Geospiza fortis	XM_014308506.1
Haliaeetus albicilla	XM_009930069.1
Haliaeetus leucocephalus	XM_010568338.1
Lepidothrix coronata	XM_017822296.1
Leptosomus discolor	XM_009953085.1
Lonchura striata	XM_021536948.1
Manacus vitellinus	XM_018074919.1
Merops nubicus	XM_008939548.1
Mesitornis unicolor	XM_010183050.1
Nestor notabilis	XM_010022847.1
Parus major	XM_015637394.1
Pelecanus crispus	XM_009484213.1
Picoides pubescens	XM_009900990.1
Pseudopodoces humilis	XM_005527059.2
Serinus canaria	XM_009089186.2
Sturnus vulgaris	XM_014877896.1
Taeniopygia guttata	XM_002195347.2
Tyto alba	XM_009971204.1
Zonotrichia albicollis	XM_014268777.1
ATP1B4
Acanthisitta chloris	XM_009071967.1
Apaloderma vittatum	XM_009867906.1
Aquila chrysaetos	XM_011578029.1
Buceros rhinoceros	XM_010131328.1
Cariama cristata	XM_009695771.1
Colius striatus	XM_010196394.1
Corvus brachyrhynchos	XM_017743115.1
Corvus cornix	XM_010407678.2
Cyanistes caeruleus	XM_023926063.1
Falco cherrug	XM_014276652.1
Falco peregrinus	XM_013302158.1
Ficedula albicollis	XM_005045854.1
Geospiza fortis	XM_014306594.1
Haliaeetus albicilla	XM_009917398.1
Haliaeetus leucocephalus	XM_010568962.1
Lepidothrix coronata	XM_017815170.1
Lonchura striata	XM_021548493.1
Manacus vitellinus	XM_018070821.1
Merops nubicus	XM_008948802.1
Mesitornis unicolor	XM_010191500.1
Nestor notabilis	XM_010022837.1
Parus major	XM_019006473.1
Pelecanus crispus	XM_009486689.1
Picoides pubescens	XM_009901548.1
Pseudopodoces humilis	XM_014255343.1
Serinus canaria	XM_018914359.1
Sturnus vulgaris	XM_014886532.1
Taeniopygia guttata	XM_002191724.3
Tyto alba	XM_009965667.1
Zonotrichia albicollis	XM_014265236.1
ATP2B2
Aquila chrysaetos	XM_011591905.1
Calidris pugnax	XM_014958668.1
Corvus brachyrhynchos	XM_017737320.1
Corvus cornix	XM_020583702.1
Cyanistes caeruleus	XM_023935587.1
Falco cherrug	XM_005444416.1
Falco peregrinus	XM_013302627.1
Ficedula albicollis	XM_016301342.1
Geospiza fortis	XM_005429843.1
Haliaeetus leucocephalus	XM_010584459.1
Lepidothrix coronata	XM_017830960.1
Lonchura striata	XM_021530473.1
Manacus vitellinus	XM_018084875.1
Nipponia nippon	XM_009476711.1
Parus major	XM_015640836.2
Picoides pubescens	XM_009907624.1
Pseudopodoces humilis	XM_014260439.1
Serinus canaria	XM_018914941.1
Sturnus vulgaris	XM_014869754.1
Taeniopygia guttata	XM_012571807.1
Zonotrichia albicollis	XM_014271960.1
ATP2C2
Acanthisitta chloris	XM_009076928.1
Apaloderma vittatum	XM_009874269.1
Aquila chrysaetos	XM_011587504.1
Buceros rhinoceros	XM_010133312.1
Cariama cristata	XM_009706708.1
Colius striatus	XM_010195424.1
Corvus brachyrhynchos	XM_008638688.2
Corvus cornix	XM_010403507.2
Cyanistes caeruleus	XM_023934510.1
Falco cherrug	XM_005432364.1
Falco peregrinus	XM_005232186.1
Ficedula albicollis	XM_005052339.1
Geospiza fortis	XM_005424760.1
Haliaeetus albicilla	XM_009930109.1
Haliaeetus leucocephalus	XM_010579652.1
Lepidothrix coronata	XM_017820965.1
Leptosomus discolor	XM_009960443.1
Lonchura striata	XM_021541046.1
Manacus vitellinus	XM_008925184.2
Merops nubicus	XM_008945128.1
Mesitornis unicolor	XM_010185846.1
Nestor notabilis	XM_010015026.1
Parus major	XM_015640273.2
Pelecanus crispus	XM_009484947.1
Picoides pubescens	XM_009904537.1
Pseudopodoces humilis	XM_005528169.2
Serinus canaria	XM_009090758.2
Sturnus vulgaris	XM_014874466.1
Taeniopygia guttata	XM_002194465.1
Tyto alba	XM_009970509.1
Zonotrichia albicollis	XM_005493015.1
BMP2
Acanthisitta chloris	XM_009079954.1
Apaloderma vittatum	XM_009874810.1
Aquila chrysaetos	XM_011601951.1
Buceros rhinoceros	XM_010138788.1
Colius striatus	XM_010209890.1
Corvus brachyrhynchos	XM_008642057.2
Corvus cornix	XM_020584782.1
Cyanistes caeruleus	XM_023923351.1
Falco cherrug	XM_005445657.2
Falco peregrinus	XM_005238623.1
Ficedula albicollis	XM_016296927.1
Geospiza fortis	XM_014307670.1
Haliaeetus albicilla	XM_009925659.1
Haliaeetus leucocephalus	XM_010575058.1
Lepidothrix coronata	XM_017821790.1
Leptosomus discolor	XM_009952145.1
Lonchura striata	XM_021540298.1
Manacus vitellinus	XM_018077473.1
Merops nubicus	XM_008935467.1
Mesitornis unicolor	XM_010191025.1
Nestor notabilis	XM_010013809.1
Parus major	XM_015621305.2
Pelecanus crispus	XM_009477841.1
Picoides pubescens	XM_009906910.1
Pseudopodoces humilis	XM_005525446.2
Serinus canaria	XM_018917953.1
Sturnus vulgaris	XM_014895079.1
Taeniopygia guttata	XM_012572275.1
Tyto alba	XM_009973560.1
Zonotrichia albicollis	XM_005486863.2
BMP4
Acanthisitta chloris	XM_009071050.1
Apaloderma vittatum	XM_009866856.1
Aquila chrysaetos	XM_011587634.1
Buceros rhinoceros	XM_010134031.1
Cariama cristata	XM_009709165.1
Corvus brachyrhynchos	XM_008637312.2
Corvus cornix	XM_010396864.2
Cyanistes caeruleus	XM_023927139.1
Falco cherrug	XM_005437901.1
Falco peregrinus	XM_005243001.1
Ficedula albicollis	XM_005047779.1
Geospiza fortis	XM_005417969.2
Haliaeetus leucocephalus	XM_010579788.1
Lepidothrix coronata	XM_017836819.1
Leptosomus discolor	XM_009961569.1
Lonchura striata	XM_021538432.1
Manacus vitellinus	XM_018083021.1
Mesitornis unicolor	XM_010185318.1
Nymphicus hollandicus	AB761285.1
Parus major	XM_015629595.2
Pelecanus crispus	XM_009491673.1
Picoides pubescens	XM_009899522.1
Pseudopodoces humilis	XM_005528568.1
Serinus canaria	XM_009101620.2
Sturnus vulgaris	XM_014871459.1
Taeniopygia guttata	XM_002200411.3
Zonotrichia albicollis	XM_005495201.2
BMP7
Acanthisitta chloris	XM_009069244.1
Aquila chrysaetos	XM_011578611.1
Cariama cristata	XM_009709031.1
Corvus brachyrhynchos	XM_008634969.2
Corvus cornix	XM_010397064.2
Cyanistes caeruleus	XM_023939581.1
Falco cherrug	XM_005445039.1
Falco peregrinus	XM_005235938.1
Ficedula albicollis	XM_005057422.1
Geospiza fortis	XM_014308066.1
Haliaeetus leucocephalus	XM_010569779.1
Lepidothrix coronata	XM_017815354.1
Leptosomus discolor	XM_009952315.1
Lonchura striata	XM_021553590.1
Manacus vitellinus	XM_018074036.1
Mesitornis unicolor	XM_010192678.1
Nestor notabilis	XM_010021231.1
Parus major	XM_015647943.1
Pelecanus crispus	XM_009478491.1
Picoides pubescens	XM_009903217.1
Pseudopodoces humilis	XM_005524961.1
Serinus canaria	XM_009093147.2
Sturnus vulgaris	XM_014873772.1
Taeniopygia guttata	XM_012570263.1
Zonotrichia albicollis	XM_005489128.1
CACNA1A
Aquila chrysaetos	XM_011600776.1
Calidris pugnax	XM_014958010.1
Corvus brachyrhynchos	XM_017729517.1
Lonchura striata	XM_021550220.1
Pseudopodoces humilis	XM_005533612.1
Sturnus vulgaris	XM_014893222.1
CACNA1C
Acanthisitta chloris	XM_009079347.1
Apaloderma vittatum	XM_009875416.1
Aquila chrysaetos	XM_011576642.1
Chlamydotis macqueenii	XM_010129888.1
Corvus brachyrhynchos	XM_017726196.1
Corvus cornix	XM_019288693.2
Falco cherrug	XM_005440842.2
Ficedula albicollis	XM_016306168.1
Haliaeetus leucocephalus	XM_010566167.1
Lepidothrix coronata	XM_017804609.1
Leptosomus discolor	XM_009959975.1
Lonchura striata	XM_021535026.1
Manacus vitellinus	XM_018080313.1
Merops nubicus	XM_008936103.1
Nipponia nippon	XM_009473595.1
Parus major	XM_019006623.1
Picoides pubescens	XM_009899759.1
Pseudopodoces humilis	XM_014259301.1
Serinus canaria	XM_018919792.1
Sturnus vulgaris	XM_014869914.1
Taeniopygia guttata	XM_012569341.1
Tyto alba	XM_009967233.1
Zonotrichia albicollis	XM_014264065.1
CACNA1D
Acanthisitta chloris	XM_009075230.1
Apaloderma vittatum	XM_009864410.1
Aquila chrysaetos	XM_011573585.1
Buceros rhinoceros	XM_010140374.1
Cariama cristata	XM_009700033.1
Colius striatus	XM_010207431.1
Corvus brachyrhynchos	XM_017732415.1
Corvus cornix	XM_020583735.1
Cyanistes caeruleus	XM_023935437.1
Eurypyga helias	XM_010157852.1
Falco cherrug	XM_005432587.2
Falco peregrinus	XM_005234776.2
Ficedula albicollis	XM_016301457.1
Geospiza fortis	XM_005422440.1
Haliaeetus albicilla	XM_009918097.1
Haliaeetus leucocephalus	XM_010572683.1
Lepidothrix coronata	XM_017819992.1
Leptosomus discolor	XM_009946100.1
Lonchura striata	XM_021532993.1
Manacus vitellinus	XM_018068680.1
Merops nubicus	XM_008948442.1
Nestor notabilis	XM_010013655.1
Parus major	XM_015640921.1
Pelecanus crispus	XM_009485350.1
Picoides pubescens	XM_009900692.1
Pseudopodoces humilis	XM_005522125.1
Serinus canaria	XM_018915028.1
Sturnus vulgaris	XM_014869597.1
Taeniopygia guttata	XM_012572190.1
Tyto alba	XM_009963366.1
Zonotrichia albicollis	XM_014265937.1
CALHM1
Acanthisitta chloris	XM_009084913.1
Apaloderma vittatum	XM_009866738.1
Aquila chrysaetos	XM_011576308.1
Buceros rhinoceros	XM_010133302.1
Cariama cristata	XM_009703560.1
Colius striatus	XM_010206542.1
Corvus brachyrhynchos	XM_008643966.2
Corvus cornix	XM_010412939.2
Cyanistes caeruleus	XM_023929269.1
Falco cherrug	XM_005437266.1
Falco peregrinus	XM_005239281.1
Ficedula albicollis	XM_005048675.1
Geospiza fortis	XM_005417327.1
Haliaeetus albicilla	XM_009924252.1
Haliaeetus leucocephalus	XM_010564995.1
Lepidothrix coronata	XM_017839428.1
Leptosomus discolor	XM_009954966.1
Lonchura striata	XM_021536266.1
Manacus vitellinus	XM_008934137.2
Merops nubicus	XM_008942407.1
Mesitornis unicolor	XM_010188775.1
Nestor notabilis	XM_010011335.1
Parus major	XM_015632470.1
Pelecanus crispus	XM_009486732.1
Picoides pubescens	XM_009908211.1
Pseudopodoces humilis	XM_005520876.1
Serinus canaria	XM_009087642.1
Sturnus vulgaris	XM_014883752.1
Taeniopygia guttata	XM_002193678.1
Tyto alba	XM_009967704.1
Zonotrichia albicollis	XM_005481581.1
CALM1
Aquila chrysaetos	XM_011573193.1
Cariama cristata	XM_009701517.1
Charadrius vociferus	XM_009885596.1
Corvus brachyrhynchos	XM_008629701.2
Corvus cornix	XM_010394081.2
Cyanistes caeruleus	XM_023927712.1
Falco cherrug	XM_014279696.1
Falco peregrinus	XM_013302834.1
Ficedula albicollis	XM_016298702.1
Geospiza fortis	XM_005431667.2
Haliaeetus leucocephalus	XM_010583821.1
Lepidothrix coronata	XM_017813825.1
Lonchura striata	XM_021531931.1
Lonchura striata	XM_021531930.1
Nipponia nippon	XM_009475903.1
Parus major	XM_015629955.1
Picoides pubescens	XM_009904827.1
Pseudopodoces humilis	XM_005520194.1
Sturnus vulgaris	XM_014869877.1
Taeniopygia guttata	NM_001245657.1
Zonotrichia albicollis	XM_005483154.1
CCDC50
Acanthisitta chloris	XM_009083111.1
Apaloderma vittatum	XM_009875284.1
Aquila chrysaetos	XM_011581159.1
Buceros rhinoceros	XM_010140085.1
Cariama cristata	XM_009701599.1
Colius striatus	XM_010203486.1
Corvus brachyrhynchos	XM_008644573.2
Corvus cornix	XM_019284654.2
Cyanistes caeruleus	XM_023933061.1
Falco cherrug	XM_005443698.2
Falco peregrinus	XM_005237737.2
Ficedula albicollis	XM_005051094.2
Geospiza fortis	XM_005418951.2
Haliaeetus albicilla	XM_009919806.1
Haliaeetus leucocephalus	XM_010573077.1
Lepidothrix coronata	XM_017810645.1
Leptosomus discolor	XM_009955420.1
Lonchura striata	XM_021536851.1
Manacus vitellinus	XM_018074905.1
Merops nubicus	XM_008937650.1
Mesitornis unicolor	XM_010181219.1
Nestor notabilis	XM_010021015.1
Parus major	XM_015637991.2
Pelecanus crispus	XM_009489180.1
Picoides pubescens	XM_009902892.1
Pseudopodoces humilis	XM_014254397.1
Serinus canaria	XM_018912954.1
Sturnus vulgaris	XM_014891593.1
Taeniopygia guttata	XM_002189808.2
Tyto alba	XM_009965986.1
Zonotrichia albicollis	XM_005484928.2
CD36
Acanthisitta chloris	XM_009070415.1
Apaloderma vittatum	XM_009879244.1
Aquila chrysaetos	XM_011571873.1
Buceros rhinoceros	XM_010146016.1
Colius striatus	XM_010196345.1
Corvus brachyrhynchos	XM_017745984.1
Corvus cornix	XM_019283647.2
Cyanistes caeruleus	XM_023919001.1
Falco cherrug	XM_005443450.1
Falco peregrinus	XM_005243466.1
Ficedula albicollis	XM_005039197.2
Geospiza fortis	XM_005430041.1
Haliaeetus albicilla	XM_009926620.1
Haliaeetus leucocephalus	XM_010580936.1
Lepidothrix coronata	XM_017832831.1
Leptosomus discolor	XM_009954864.1
Lonchura striata	XM_021528832.1
Manacus vitellinus	XM_018068102.1
Merops nubicus	XM_008936099.1
Mesitornis unicolor	XM_010187265.1
Nestor notabilis	XM_010023962.1
Nipponia nippon	XM_009462911.1
Parus major	XM_019006698.1
Picoides pubescens	XM_009900019.1
Pseudopodoces humilis	XM_005526026.2
Serinus canaria	XM_018910323.1
Sturnus vulgaris	XM_014883464.1
Taeniopygia guttata	XM_002187948.3
Tyto alba	XM_009964298.1
Zonotrichia albicollis	XM_014268556.1
CDH23
Acanthisitta chloris	XM_009070739.1
Apaloderma vittatum	XM_009879061.1
Aquila chrysaetos	XM_011587901.1
Buceros rhinoceros	XM_010142829.1
Corvus brachyrhynchos	XM_017746350.1
Corvus cornix	XM_019286530.2
Cyanistes caeruleus	XM_023930110.1
Falco cherrug	XM_005433541.1
Falco peregrinus	XM_013297366.1
Ficedula albicollis	XM_016299310.1
Geospiza fortis	XM_005428978.1
Haliaeetus leucocephalus	XM_010580010.1
Lepidothrix coronata	XM_017826156.1
Leptosomus discolor	XM_009954361.1
Lonchura striata	XM_021529109.1
Manacus vitellinus	XM_018079860.1
Merops nubicus	XM_008935582.1
Mesitornis unicolor	XM_010188795.1
Nestor notabilis	XM_010012102.1
Parus major	XM_015633536.2
Pelecanus crispus	XM_009477676.1
Picoides pubescens	XM_009898793.1
Pseudopodoces humilis	XM_014259270.1
Serinus canaria	XM_018923944.1
Sturnus vulgaris	XM_014883277.1
Taeniopygia guttata	XM_012574391.1
Tyto alba	XM_009976835.1
Zonotrichia albicollis	XM_014269883.1
CEL
Apaloderma vittatum	XM_009868876.1
Aquila chrysaetos	XM_011579721.1
Buceros rhinoceros	XM_010132732.1
Cariama cristata	XM_009709669.1
Corvus brachyrhynchos	XM_008642184.2
Corvus cornix	XM_020584483.1
Falco cherrug	XM_005442167.2
Falco peregrinus	XM_005231316.2
Geospiza fortis	XM_014307118.1
Haliaeetus albicilla	XM_009920134.1
Haliaeetus leucocephalus	XM_010570852.1
Lepidothrix coronata	XM_017809921.1
Leptosomus discolor	XM_009957361.1
Lonchura striata	XM_021543765.1
Mesitornis unicolor	XM_010193135.1
Nestor notabilis	XM_010010141.1
Parus major	XM_015644522.1
Pelecanus crispus	XM_009491894.1
Picoides pubescens	XM_009896201.1
Serinus canaria	XM_018917662.1
Sturnus vulgaris	XM_014873112.1
Taeniopygia guttata	XM_002195810.1
Tyto alba	XM_009967788.1
Zonotrichia albicollis	XM_014272086.1
CELA3B
Aquila chrysaetos	XM_011585456.1
Corvus brachyrhynchos	XM_008632466.2
Egretta garzetta	XM_009646569.1
Gallus gallus	XM_015297237.2
Haliaeetus leucocephalus	XM_010577489.1
Parus major	XM_015648099.1
Pseudopodoces humilis	XM_005533158.2
CHRM3
Acanthisitta chloris	XM_009082179.1
Apaloderma vittatum	XM_009867381.1
Aquila chrysaetos	XM_011574924.1
Buceros rhinoceros	XM_010136276.1
Cariama cristata	XM_009702770.1
Colius striatus	XM_010195744.1
Corvus brachyrhynchos	XM_008635324.2
Corvus cornix	XM_010398918.2
Cyanistes caeruleus	XM_023923581.1
Falco cherrug	XM_005436551.1
Falco peregrinus	XM_005239134.1
Ficedula albicollis	XM_005043801.2
Geospiza fortis	XM_005423189.1
Haliaeetus albicilla	XM_009919636.1
Haliaeetus leucocephalus	XM_010562611.1
Lepidothrix coronata	XM_017806576.1
Leptosomus discolor	XM_009962138.1
Lonchura striata	XM_021527060.1
Manacus vitellinus	XM_018085048.1
Merops nubicus	XM_008942738.1
Mesitornis unicolor	XM_010191345.1
Nestor notabilis	XM_010010293.1
Parus major	XM_015622917.2
Pelecanus crispus	XM_009488111.1
Picoides pubescens	XM_009909166.1
Pseudopodoces humilis	XM_005518512.2
Serinus canaria	XM_018917087.1
Sturnus vulgaris	XM_014890699.1
Taeniopygia guttata	XM_012572496.1
Tyto alba	XM_009965318.1
Zonotrichia albicollis	XM_005487572.2
CHRNA10
Aquila chrysaetos	XM_011584831.1
Calidris pugnax	XM_014959873.1
Falco cherrug	XM_005433904.1
Falco peregrinus	XM_005230473.1
Ficedula albicollis	XM_016305564.1
Geospiza fortis	XM_014309809.1
Haliaeetus leucocephalus	XM_010576774.1
Lonchura striata	XM_021538724.1
Nipponia nippon	XM_009464125.1
Parus major	XM_019005346.1
Pseudopodoces humilis	XM_005526638.1
Sturnus vulgaris	XM_014890352.1
CLDN14
Acanthisitta chloris	XM_009083084.1
Apaloderma vittatum	XM_009866122.1
Aquila chrysaetos	XM_011588323.1
Cariama cristata	XM_009696466.1
Colius striatus	XM_010196208.1
Corvus brachyrhynchos	XM_017736324.1
Corvus cornix	XM_010411222.2
Cyanistes caeruleus	XM_023926093.1
Falco cherrug	XM_005438533.1
Falco peregrinus	XM_005229492.1
Ficedula albicollis	XM_016305852.1
Geospiza fortis	XM_005430686.1
Haliaeetus albicilla	XM_009917593.1
Haliaeetus leucocephalus	XM_010580341.1
Lepidothrix coronata	XM_017840046.1
Leptosomus discolor	XM_009952644.1
Lonchura striata	XM_021527483.1
Manacus vitellinus	XM_018085695.1
Merops nubicus	XM_008936310.1
Mesitornis unicolor	XM_010185065.1
Nestor notabilis	XM_010020190.1
Parus major	XM_015646336.2
Pelecanus crispus	XM_009485855.1
Picoides pubescens	XM_009905726.1
Pseudopodoces humilis	XM_005526564.1
Serinus canaria	XM_009089539.1
Sturnus vulgaris	XM_014880619.1
Taeniopygia guttata	XM_002188007.1
Tyto alba	XM_009973908.1
Zonotrichia albicollis	XM_005496819.1
CLIC5
Apaloderma vittatum	XM_009876849.1
Aquila chrysaetos	XM_011591749.1
Balearica regulorum	XM_010299563.1
Buceros rhinoceros	XM_010139270.1
Cariama cristata	XM_009710282.1
Colius striatus	XM_010206641.1
Corvus brachyrhynchos	XM_008641836.2
Corvus cornix	XM_010393208.2
Cyanistes caeruleus	XM_023924259.1
Falco cherrug	XM_005441547.1
Falco peregrinus	XM_013300617.1
Ficedula albicollis	XM_005044306.2
Haliaeetus albicilla	XM_009930112.1
Haliaeetus leucocephalus	XM_010584299.1
Lepidothrix coronata	XM_017813084.1
Lonchura striata	XM_021527240.1
Manacus vitellinus	XM_008921511.2
Merops nubicus	XM_008944708.1
Nestor notabilis	XM_010020332.1
Nipponia nippon	XM_009467338.1
Parus major	XM_015622905.2
Picoides pubescens	XM_009905297.1
Pseudopodoces humilis	XM_005528766.2
Serinus canaria	XM_009095954.2
Sturnus vulgaris	XM_014872929.1
Taeniopygia guttata	XM_002189722.3
Tyto alba	XM_009966464.1
Zonotrichia albicollis	XM_005490362.2
CLPS
Acanthisitta chloris	XM_009073929.1
Aquila chrysaetos	XM_011592173.1
Colius striatus	XM_010203631.1
Corvus brachyrhynchos	XM_017727190.1
Corvus cornix	XM_019288926.2
Cyanistes caeruleus	XM_023942271.1
Falco cherrug	XM_005447145.1
Falco peregrinus	XM_005239713.1
Ficedula albicollis	XM_005059435.2
Geospiza fortis	XM_005429375.1
Haliaeetus leucocephalus	XM_010584787.1
Lepidothrix coronata	XM_017835785.1
Leptosomus discolor	XM_009949325.1
Lonchura striata	XM_021535976.1
Manacus vitellinus	XM_008934318.2
Merops nubicus	XM_008938562.1
Mesitornis unicolor	XM_010182577.1
Nestor notabilis	XM_010012600.1
Nipponia nippon	XM_009465713.1
Parus major	XM_015650502.1
Serinus canaria	XM_009098402.2
Taeniopygia guttata	XM_004176670.1
Zonotrichia albicollis	XM_005492805.1
CLRN1
Acanthisitta chloris	XM_009074385.1
Apaloderma vittatum	XM_009870456.1
Aquila chrysaetos	XM_011592477.1
Buceros rhinoceros	XM_010138730.1
Colius striatus	XM_010206736.1
Corvus brachyrhynchos	XM_008633769.2
Corvus cornix	XM_019284635.2
Cyanistes caeruleus	XM_023933244.1
Falco cherrug	XM_005434291.1
Falco peregrinus	XM_005233747.1
Ficedula albicollis	XM_005051460.1
Geospiza fortis	XM_014312307.1
Haliaeetus leucocephalus	XM_010584899.1
Lepidothrix coronata	XM_017835433.1
Leptosomus discolor	XM_009955581.1
Lonchura striata	XM_021544910.1
Manacus vitellinus	XM_018079155.1
Merops nubicus	XM_008944104.1
Mesitornis unicolor	XM_010186596.1
Nestor notabilis	XM_010019520.1
Nipponia nippon	XM_009463807.1
Parus major	XM_015637101.2
Picoides pubescens	XM_009902391.1
Pseudopodoces humilis	XM_005525151.1
Serinus canaria	XM_009089381.2
Sturnus vulgaris	XM_014886193.1
Taeniopygia guttata	XM_002188974.1
CMIP
Acanthisitta chloris	XM_009076372.1
Apaloderma vittatum	XM_009878850.1
Aquila chrysaetos	XM_011587523.1
Buceros rhinoceros	XM_010145412.1
Cariama cristata	XM_009703003.1
Colius striatus	XM_010202591.1
Corvus brachyrhynchos	XM_017741026.1
Corvus cornix	XM_010403496.3
Cyanistes caeruleus	XM_023934532.1
Falco cherrug	XM_005432383.2
Falco peregrinus	XM_013297064.1
Ficedula albicollis	XM_005052354.2
Geospiza fortis	XM_005428760.2
Haliaeetus albicilla	XM_009916419.1
Haliaeetus leucocephalus	XM_010579671.1
Lepidothrix coronata	XM_017821015.1
Leptosomus discolor	XM_009960863.1
Lonchura striata	XM_021541224.1
Manacus vitellinus	XM_018083778.1
Merops nubicus	XM_008945700.1
Mesitornis unicolor	XM_010180900.1
Nestor notabilis	XM_010016732.1
Parus major	XM_015640182.2
Pelecanus crispus	XM_009481794.1
Picoides pubescens	XM_009901142.1
Pseudopodoces humilis	XM_005528180.2
Serinus canaria	XM_009090745.2
Sturnus vulgaris	XM_014874447.1
Taeniopygia guttata	XM_004175181.2
Tyto alba	XM_009971940.1
Zonotrichia albicollis	XM_014269118.1
CNGA1
Acanthisitta chloris	XM_009071957.1
Apaloderma vittatum	XM_009877384.1
Aquila chrysaetos	XM_011582786.1
Buceros rhinoceros	XM_010134680.1
Cariama cristata	XM_009705724.1
Colius striatus	XM_010200484.1
Corvus brachyrhynchos	XM_017744661.1
Corvus cornix	XM_019286948.2
Cyanistes caeruleus	XM_023925264.1
Falco cherrug	XM_005433621.1
Falco peregrinus	XM_005232154.1
Ficedula albicollis	XM_005045329.1
Geospiza fortis	XM_005415641.1
Haliaeetus albicilla	XM_009919198.1
Haliaeetus leucocephalus	XM_010574556.1
Lepidothrix coronata	XM_017805328.1
Leptosomus discolor	XM_009958198.1
Lonchura striata	XM_021556041.1
Manacus vitellinus	XM_008927435.2
Merops nubicus	XM_008942537.1
Mesitornis unicolor	XM_010187531.1
Nestor notabilis	XM_010009200.1
Parus major	XM_015623783.1
Pelecanus crispus	XM_009489703.1
Picoides pubescens	XM_009899291.1
Pseudopodoces humilis	XM_005518021.2
Serinus canaria	XM_009101461.1
Sturnus vulgaris	XM_014887939.1
Taeniopygia guttata	XM_004174830.1
Tyto alba	XM_009964074.1
Zonotrichia albicollis	XM_005490060.1
CNGA3
Acanthisitta chloris	XM_009071330.1
Apaloderma vittatum	XM_009865575.1
Aquila chrysaetos	XM_011583662.1
Buceros rhinoceros	XM_010141844.1
Cariama cristata	XM_009699845.1
Colius striatus	XM_010203491.1
Corvus brachyrhynchos	XM_008635797.2
Corvus cornix	XM_010394208.2
Cyanistes caeruleus	XM_023948772.1
Falco cherrug	XM_005444736.2
Falco peregrinus	XM_005228684.2
Ficedula albicollis	XM_016306145.1
Geospiza fortis	XM_005420012.1
Haliaeetus albicilla	XM_009917872.1
Haliaeetus leucocephalus	XM_010575776.1
Lepidothrix coronata	XM_017818398.1
Leptosomus discolor	XM_009960398.1
Lonchura striata	XM_021546676.1
Manacus vitellinus	XM_008931950.2
Merops nubicus	XM_008949511.1
Mesitornis unicolor	XM_010185929.1
Nestor notabilis	XM_010018666.1
Parus major	XM_019006823.1
Pelecanus crispus	XM_009486998.1
Picoides pubescens	XM_009900150.1
Pseudopodoces humilis	XM_005516521.1
Serinus canaria	XM_009085392.2
Sturnus vulgaris	XM_014891899.1
Taeniopygia guttata	XM_002197117.3
Tyto alba	XM_009968725.1
Zonotrichia albicollis	XM_014266626.1
CNGB1
Acanthisitta chloris	XM_009077062.1
Aquila chrysaetos	XM_011573720.1
Corvus brachyrhynchos	XM_017740791.1
Corvus cornix	XM_019288219.2
Cyanistes caeruleus	XM_023934932.1
Falco cherrug	XM_014286335.1
Falco peregrinus	XM_013296778.1
Ficedula albicollis	XM_016301066.1
Geospiza fortis	XM_014307756.1
Haliaeetus albicilla	XM_009924536.1
Haliaeetus leucocephalus	XM_010585174.1
Lepidothrix coronata	XM_017824174.1
Leptosomus discolor	XM_009957982.1
Lonchura striata	XM_021541041.1
Manacus vitellinus	XM_018085572.1
Mesitornis unicolor	XM_010186515.1
Nestor notabilis	XM_010017440.1
Parus major	XM_019007977.1
Pelecanus crispus	XM_009489553.1
Picoides pubescens	XM_009897544.1
Pseudopodoces humilis	XM_014257110.1
Serinus canaria	XM_018914806.1
Sturnus vulgaris	XM_014889014.1
Zonotrichia albicollis	XM_014269101.1
CNGB3
Acanthisitta chloris	XM_009079625.1
Apaloderma vittatum	XM_009874537.1
Aquila chrysaetos	XM_011600194.1
Buceros rhinoceros	XM_010134214.1
Cariama cristata	XM_009704152.1
Colius striatus	XM_010200362.1
Corvus brachyrhynchos	XM_017731060.1
Corvus cornix	XM_010405009.3
Cyanistes caeruleus	XM_023921074.1
Falco cherrug	XM_014285122.1
Falco peregrinus	XM_013295630.1
Ficedula albicollis	XM_005042405.1
Geospiza fortis	XM_014307783.1
Haliaeetus albicilla	XM_009920896.1
Haliaeetus leucocephalus	XM_010568156.1
Lepidothrix coronata	XM_017826461.1
Leptosomus discolor	XM_009956960.1
Lonchura striata	XM_021543260.1
Manacus vitellinus	XM_018074704.1
Merops nubicus	XM_008944848.1
Mesitornis unicolor	XM_010192414.1
Nestor notabilis	XM_010015564.1
Parus major	XM_019009213.1
Pelecanus crispus	XM_009477953.1
Picoides pubescens	XM_009910501.1
Pseudopodoces humilis	XM_014253259.1
Serinus canaria	XM_018911246.1
Sturnus vulgaris	XM_014870774.1
Taeniopygia guttata	XM_012571934.1
Tyto alba	XM_009964808.1
Zonotrichia albicollis	XM_014275608.1
CNTNAP2
Aquila chrysaetos	XM_011589809.1
Calidris pugnax	XM_014946966.1
Corvus brachyrhynchos	XM_008633839.2
Corvus cornix	XM_010398652.3
Cyanistes caeruleus	XM_023919496.1
Falco cherrug	XM_005433280.1
Falco peregrinus	XM_005236027.1
Ficedula albicollis	XM_005041351.2
Geospiza fortis	XM_005424150.1
Haliaeetus leucocephalus	XM_010581816.1
Lepidothrix coronata	XM_017822277.1
Manacus vitellinus	XM_018075661.1
Nestor notabilis	XM_010018910.1
Nipponia nippon	XM_009468134.1
Parus major	XM_015618213.2
Picoides pubescens	XM_009904770.1
Pseudopodoces humilis	XM_005519091.2
Serinus canaria	XM_009093851.2
Sturnus vulgaris	XM_014888651.1
Taeniopygia guttata	NM_001193337.1
Zonotrichia albicollis	XM_005485915.2
COCH
Acanthisitta chloris	XM_009083929.1
Apaloderma vittatum	XM_009876353.1
Aquila chrysaetos	XM_011582379.1
Buceros rhinoceros	XM_010140107.1
Cariama cristata	XM_009697145.1
Colius striatus	XM_010198811.1
Corvus brachyrhynchos	XM_017741635.1
Corvus cornix	XM_010397907.3
Cyanistes caeruleus	XM_023929159.1
Falco cherrug	XM_005444163.1
Falco peregrinus	XM_013301980.1
Ficedula albicollis	XM_005047399.2
Geospiza fortis	XM_005417624.1
Haliaeetus albicilla	XM_009912641.1
Haliaeetus leucocephalus	XM_010574247.1
Lepidothrix coronata	XM_017820431.1
Leptosomus discolor	XM_009952765.1
Lonchura striata	XM_021539330.1
Manacus vitellinus	XM_018082123.1
Merops nubicus	XM_008942587.1
Mesitornis unicolor	XM_010181249.1
Nestor notabilis	XM_010013561.1
Parus major	XM_015629588.1
Pelecanus crispus	XM_009478168.1
Picoides pubescens	XM_009910752.1
Pseudopodoces humilis	XM_005520314.2
Serinus canaria	XM_018908006.1
Sturnus vulgaris	XM_014891386.1
Tyto alba	XM_009976096.1
Zonotrichia albicollis	XM_014266705.1
COL4A5
Acanthisitta chloris	XM_009083574.1
Aquila chrysaetos	XM_011578244.1
Buceros rhinoceros	XM_010136614.1
Cariama cristata	XM_009700149.1
Colius striatus	XM_010196953.1
Corvus brachyrhynchos	XM_017743152.1
Corvus cornix	XM_019290836.1
Cyanistes caeruleus	XM_023926109.1
Falco cherrug	XM_014279029.1
Falco peregrinus	XM_013299818.1
Ficedula albicollis	XM_016298245.1
Geospiza fortis	XM_014306546.1
Haliaeetus leucocephalus	XM_010569147.1
Lepidothrix coronata	XM_017817450.1
Leptosomus discolor	XM_009961359.1
Lonchura striata	XM_021547744.1
Manacus vitellinus	XM_018070667.1
Merops nubicus	XM_008941825.1
Mesitornis unicolor	XM_010183541.1
Nestor notabilis	XM_010013360.1
Parus major	XM_015626027.2
Pelecanus crispus	XM_009487403.1
Picoides pubescens	XM_009899754.1
Pseudopodoces humilis	XM_014258760.1
Serinus canaria	XM_018914496.1
Sturnus vulgaris	XM_014886551.1
Taeniopygia guttata	XM_002192785.3
Tyto alba	XM_009970265.1
Zonotrichia albicollis	XM_014265345.1
COL4A6
Acanthisitta chloris	XM_009070172.1
Apaloderma vittatum	XM_009875652.1
Aquila chrysaetos	XM_011578243.1
Balearica regulorum	XM_010297849.1
Buceros rhinoceros	XM_010141889.1
Cariama cristata	XM_009708511.1
Corvus brachyrhynchos	XM_017743141.1
Corvus cornix	XM_020585084.1
Cyanistes caeruleus	XM_023926099.1
Falco cherrug	XM_005438016.2
Falco peregrinus	XM_013299817.1
Ficedula albicollis	XM_016298293.1
Geospiza fortis	XM_014306545.1
Haliaeetus leucocephalus	XM_010569146.1
Lepidothrix coronata	XM_017816741.1
Leptosomus discolor	XM_009949941.1
Lonchura striata	XM_021547780.1
Manacus vitellinus	XM_018070688.1
Nestor notabilis	XM_010021840.1
Nipponia nippon	XM_009477464.1
Parus major	XM_015626024.2
Picoides pubescens	XM_009899753.1
Pseudopodoces humilis	XM_014258758.1
Serinus canaria	XM_009090516.2
Sturnus vulgaris	XM_014886549.1
Zonotrichia albicollis	XM_014265313.1
COL11A2
Aquila chrysaetos	XM_011600892.1
Haliaeetus leucocephalus	XM_010569922.1
Nipponia nippon	XM_009470694.1
CPB1
Aquila chrysaetos	XM_011577632.1
Cariama cristata	XM_009699615.1
Corvus brachyrhynchos	XM_008644135.2
Cyanistes caeruleus	XM_023933111.1
Falco cherrug	XM_005443652.1
Falco peregrinus	XM_005237724.1
Ficedula albicollis	XM_005051055.1
Geospiza fortis	XM_005427986.1
Haliaeetus leucocephalus	XM_010568362.1
Leptosomus discolor	XM_009959092.1
Lonchura striata	XM_021536904.1
Manacus vitellinus	XM_018074812.1
Mesitornis unicolor	XM_010179254.1
Nipponia nippon	XM_009468476.1
Picoides pubescens	XM_009910849.1
Serinus canaria	XM_009089172.2
Taeniopygia guttata	XM_002188835.2
Tyto alba	XM_009965037.1
CPB2
Acanthisitta chloris	XM_009071861.1
Apaloderma vittatum	XM_009874851.1
Aquila chrysaetos	XM_011591136.1
Buceros rhinoceros	XM_010145750.1
Cariama cristata	XM_009703424.1
Corvus brachyrhynchos	XM_017733604.1
Corvus cornix	XM_019286304.1
Cyanistes caeruleus	XM_023938985.1
Falco cherrug	XM_005433255.2
Falco peregrinus	XM_013301434.1
Ficedula albicollis	XM_005037868.2
Geospiza fortis	XM_005420764.1
Haliaeetus albicilla	XM_009917228.1
Haliaeetus leucocephalus	XM_010583442.1
Lepidothrix coronata	XM_017815155.1
Leptosomus discolor	XM_009950900.1
Lonchura striata	XM_021528452.1
Manacus vitellinus	XM_008929142.2
Mesitornis unicolor	XM_010180591.1
Nestor notabilis	XM_010017056.1
Parus major	XM_015617876.1
Pelecanus crispus	XM_009489326.1
Picoides pubescens	XM_009907715.1
Pseudopodoces humilis	XM_014263142.1
Serinus canaria	XM_009102949.2
Sturnus vulgaris	XM_014868805.1
Taeniopygia guttata	XM_002195735.3
Zonotrichia albicollis	XM_005482369.1
CRYM
Acanthisitta chloris	XM_009081557.1
Apaloderma vittatum	XM_009868039.1
Aquila chrysaetos	XM_011579062.1
Buceros rhinoceros	XM_010131945.1
Cariama cristata	XM_009700550.1
Colius striatus	XM_010207825.1
Corvus brachyrhynchos	XM_017734180.1
Corvus cornix	XM_010392475.3
Cyanistes caeruleus	XM_023936711.1
Falco cherrug	XM_005442544.1
Falco peregrinus	XM_005229064.1
Ficedula albicollis	XM_005054554.2
Geospiza fortis	XM_014306778.1
Haliaeetus albicilla	XM_009920007.1
Haliaeetus leucocephalus	XM_010570192.1
Lepidothrix coronata	XM_017813317.1
Leptosomus discolor	XM_009946464.1
Lonchura striata	XM_021539659.1
Manacus vitellinus	XM_018067360.1
Merops nubicus	XM_008935866.1
Mesitornis unicolor	XM_010178535.1
Nestor notabilis	XM_010016263.1
Parus major	XM_015642992.1
Pelecanus crispus	XM_009483521.1
Picoides pubescens	XM_009899289.1
Pseudopodoces humilis	XM_005522943.2
Serinus canaria	XM_009091882.2
Sturnus vulgaris	XM_014869207.1
Taeniopygia guttata	XM_002192651.3
Tyto alba	XM_009970707.1
Zonotrichia albicollis	XM_014267307.1
CTNNB1
Acanthisitta chloris	XM_009080667.1
Apaloderma vittatum	XM_009868379.1
Aquila chrysaetos	XM_011599624.1
Buceros rhinoceros	XM_010134554.1
Cariama cristata	XM_009706284.1
Colius striatus	XM_010202161.1
Corvus brachyrhynchos	XM_008633881.2
Corvus cornix	XM_010398795.3
Cyanistes caeruleus	XM_023919384.1
Falco cherrug	XM_005443166.2
Falco peregrinus	XM_005242218.2
Ficedula albicollis	XM_005041164.2
Geospiza fortis	XM_005423925.1
Haliaeetus albicilla	XM_009922225.1
Haliaeetus leucocephalus	XM_010566961.1
Lepidothrix coronata	XM_017837571.1
Leptosomus discolor	XM_009949199.1
Lonchura striata	XM_021540462.1
Manacus vitellinus	XM_008931204.2
Merops nubicus	XM_008949889.1
Mesitornis unicolor	XM_010187463.1
Nestor notabilis	XM_010013517.1
Parus major	XM_015617397.2
Pelecanus crispus	XM_009484650.1
Picoides pubescens	XM_009898356.1
Pseudopodoces humilis	XM_014248525.1
Serinus canaria	XM_009086206.2
Sturnus vulgaris	XM_014878408.1
Taeniopygia guttata	XM_002199036.2
Tyto alba	XM_009967117.1
Zonotrichia albicollis	XM_005485839.2
CTRB1
Anas platyrhynchos	XM_021266724.1
Aquila chrysaetos	XM_011573931.1
Falco peregrinus	XM_005233498.1
Haliaeetus leucocephalus	XM_010584281.1
Numida meleagris	XM_021408679.1
Pseudopodoces humilis	XM_005526309.1
Taeniopygia guttata	XM_012570273.1
Zonotrichia albicollis	XM_005490818.2
CTRL
Aquila chrysaetos	XM_011574210.1
Cariama cristata	XM_009706086.1
Corvus brachyrhynchos	XM_008638731.2
Corvus cornix	XM_010403442.2
Falco cherrug	XM_005440303.1
Falco peregrinus	XM_005229214.1
Ficedula albicollis	XM_016301094.1
Geospiza fortis	XM_005422839.1
Haliaeetus leucocephalus	XM_010583604.1
Lepidothrix coronata	XM_017824321.1
Leptosomus discolor	XM_009957703.1
Lonchura striata	XM_021541155.1
Manacus vitellinus	XM_018083368.1
Merops nubicus	XM_008944825.1
Mesitornis unicolor	XM_010178996.1
Nipponia nippon	XM_009470455.1
Parus major	XM_015639685.1
Picoides pubescens	XM_009900043.1
Pseudopodoces humilis	XM_005526270.2
Serinus canaria	XM_009090709.2
Sturnus vulgaris	XM_014880757.1
Zonotrichia albicollis	XM_005489887.2
DCDC2
Apaloderma vittatum	XM_009865535.1
Aquila chrysaetos	XM_011597640.1
Buceros rhinoceros	XM_010131488.1
Cariama cristata	XM_009706318.1
Colius striatus	XM_010206402.1
Corvus brachyrhynchos	XM_008630913.2
Corvus cornix	XM_010402920.3
Cyanistes caeruleus	XM_023919633.1
Falco cherrug	XM_014276527.1
Falco peregrinus	XM_013300403.1
Ficedula albicollis	XM_005041604.2
Geospiza fortis	XM_005420963.1
Haliaeetus albicilla	XM_009929463.1
Haliaeetus leucocephalus	XM_010564441.1
Lepidothrix coronata	XM_017836955.1
Leptosomus discolor	XM_009956365.1
Lonchura striata	XM_021553362.1
Manacus vitellinus	XM_008919832.2
Mesitornis unicolor	XM_010194247.1
Nestor notabilis	XM_010011084.1
Parus major	XM_015617760.1
Pelecanus crispus	XM_009487769.1
Picoides pubescens	XM_009902869.1
Pseudopodoces humilis	XM_005525247.2
Serinus canaria	XM_009093892.2
Sturnus vulgaris	XM_014877841.1
Taeniopygia guttata	XM_012571745.1
Tyto alba	XM_009973876.1
Zonotrichia albicollis	XM_005481778.2
DFNA5
Acanthisitta chloris	XM_009077897.1
Apaloderma vittatum	XM_009865270.1
Aquila chrysaetos	XM_011585536.1
Buceros rhinoceros	XM_010132738.1
Cariama cristata	XM_009704192.1
Colius striatus	XM_010200750.1
Corvus brachyrhynchos	XM_017731180.1
Corvus cornix	XM_019285611.2
Falco cherrug	XM_005445829.2
Falco peregrinus	XM_005237216.2
Ficedula albicollis	XM_005040990.2
Geospiza fortis	XM_014307332.1
Haliaeetus albicilla	XM_009930603.1
Haliaeetus leucocephalus	XM_010577595.1
Lepidothrix coronata	XM_017823823.1
Leptosomus discolor	XM_009962190.1
Lonchura striata	XM_021538235.1
Manacus vitellinus	XM_018075193.1
Merops nubicus	XM_008935564.1
Mesitornis unicolor	XM_010185218.1
Nestor notabilis	XM_010011614.1
Parus major	XM_015617746.2
Pelecanus crispus	XM_009491287.1
Picoides pubescens	XM_009908696.1
Pseudopodoces humilis	XM_014248801.1
Serinus canaria	XM_018909511.1
Sturnus vulgaris	XM_014894332.1
Taeniopygia guttata	XM_004186132.2
Tyto alba	XM_009962262.1
Zonotrichia albicollis	XM_005480867.2
DGAT2
Acanthisitta chloris	XM_009083805.1
Apaloderma vittatum	XM_009873765.1
Aquila chrysaetos	XM_011584819.1
Buceros rhinoceros	XM_010140986.1
Cariama cristata	XM_009694739.1
Colius striatus	XM_010206830.1
Corvus brachyrhynchos	XM_017731675.1
Corvus cornix	XM_019283927.1
Cyanistes caeruleus	XM_023943956.1
Falco cherrug	XM_014281308.1
Falco peregrinus	XM_013305703.1
Ficedula albicollis	XM_005038786.2
Geospiza fortis	XM_005425823.2
Haliaeetus albicilla	XM_009929659.1
Haliaeetus leucocephalus	XM_010576623.1
Lepidothrix coronata	XM_017836004.1
Lonchura striata	XM_021532426.1
Manacus vitellinus	XM_018077109.1
Merops nubicus	XM_008941617.1
Mesitornis unicolor	XM_010191905.1
Nestor notabilis	XM_010024311.1
Parus major	XM_015643723.2
Pelecanus crispus	XM_009478089.1
Picoides pubescens	XM_009902904.1
Pseudopodoces humilis	XM_014253608.1
Serinus canaria	XM_018923952.1
Sturnus vulgaris	XM_014882078.1
Taeniopygia guttata	XM_002187633.3
Tyto alba	XM_009965344.1
Zonotrichia albicollis	XM_005487158.2
DIABLO
Acanthisitta chloris	XM_009076187.1
Apaloderma vittatum	XM_009868768.1
Aquila chrysaetos	XM_011590235.1
Buceros rhinoceros	XM_010143024.1
Cariama cristata	XM_009699768.1
Colius striatus	XM_010199141.1
Corvus brachyrhynchos	XM_017734713.1
Corvus cornix	XM_010398338.3
Cyanistes caeruleus	XM_023937304.1
Falco cherrug	XM_014277776.1
Falco peregrinus	XM_005237620.2
Ficedula albicollis	XM_005055279.2
Geospiza fortis	XM_014308232.1
Haliaeetus albicilla	XM_009912628.1
Haliaeetus leucocephalus	XM_010582170.1
Lepidothrix coronata	XM_017814428.1
Leptosomus discolor	XM_009958483.1
Lonchura striata	XM_021544603.1
Manacus vitellinus	XM_018076482.1
Merops nubicus	XM_008936262.1
Mesitornis unicolor	XM_010188907.1
Nestor notabilis	XM_010021184.1
Parus major	XM_015644231.1
Pelecanus crispus	XM_009483752.1
Picoides pubescens	XM_009909684.1
Pseudopodoces humilis	XM_005524276.1
Serinus canaria	XM_009092440.2
Sturnus vulgaris	XM_014874953.1
Taeniopygia guttata	NM_001245634.1
Tyto alba	XM_009967872.1
Zonotrichia albicollis	XM_014270195.1
DIAPH3
Aquila chrysaetos	XM_011582968.1
Buceros rhinoceros	XM_010144890.1
Cariama cristata	XM_009705513.1
Colius striatus	XM_010197566.1
Corvus brachyrhynchos	XM_008633134.2
Corvus cornix	XM_019289590.1
Cyanistes caeruleus	XM_023932757.1
Falco cherrug	XM_005445922.2
Falco peregrinus	XM_005239308.2
Ficedula albicollis	XM_016300203.1
Geospiza fortis	XM_005426609.1
Haliaeetus leucocephalus	XM_010575244.1
Lepidothrix coronata	XM_017815367.1
Leptosomus discolor	XM_009951991.1
Lonchura striata	XM_021530795.1
Manacus vitellinus	XM_018071434.1
Mesitornis unicolor	XM_010187441.1
Nestor notabilis	XM_010015306.1
Nipponia nippon	XM_009465198.1
Parus major	XM_019007243.1
Picoides pubescens	XM_009903136.1
Pseudopodoces humilis	XM_014255268.1
Serinus canaria	XM_009085265.2
Sturnus vulgaris	XM_014895361.1
Taeniopygia guttata	XM_002196605.3
Tyto alba	XM_009973762.1
Zonotrichia albicollis	XM_014269328.1
DKK2
Acanthisitta chloris	XM_009080495.1
Apaloderma vittatum	XM_009872069.1
Aquila chrysaetos	XM_011574464.1
Cariama cristata	XM_009703303.1
Colius striatus	XM_010203897.1
Corvus brachyrhynchos	XM_008635607.2
Corvus cornix	XM_010411711.3
Cyanistes caeruleus	XM_023924707.1
Falco cherrug	XM_005445989.1
Falco peregrinus	XM_005238049.1
Ficedula albicollis	XM_005044922.1
Geospiza fortis	XM_005418168.2
Haliaeetus albicilla	XM_009921947.1
Haliaeetus leucocephalus	XM_010586232.1
Lepidothrix coronata	XM_017840294.1
Leptosomus discolor	XM_009962223.1
Lonchura striata	XM_021525501.1
Manacus vitellinus	XM_008933196.2
Merops nubicus	XM_008948925.1
Mesitornis unicolor	XM_010189053.1
Nestor notabilis	XM_010017050.1
Parus major	XM_015625848.2
Pelecanus crispus	XM_009483710.1
Picoides pubescens	XM_009902235.1
Pseudopodoces humilis	XM_014260263.1
Serinus canaria	XM_018926794.1
Sturnus vulgaris	XM_014878356.1
Taeniopygia guttata	XM_012573414.1
Tyto alba	XM_009974749.1
Zonotrichia albicollis	XM_005484690.2
DKK3
Acanthisitta chloris	XM_009084194.1
Apaloderma vittatum	XM_009867411.1
Aquila chrysaetos	XM_011575642.1
Buceros rhinoceros	XM_010137411.1
Colius striatus	XM_010200163.1
Corvus brachyrhynchos	XM_008644055.2
Corvus cornix	XM_010405311.3
Cyanistes caeruleus	XM_023929113.1
Falco cherrug	XM_005442707.2
Falco peregrinus	XM_005231461.1
Ficedula albicollis	XM_016298855.1
Geospiza fortis	XM_005426119.1
Haliaeetus albicilla	XM_009919233.1
Haliaeetus leucocephalus	XM_010563785.1
Lepidothrix coronata	XM_017824983.1
Lonchura striata	XM_021544862.1
Merops nubicus	XM_008937300.1
Mesitornis unicolor	XM_010193832.1
Nestor notabilis	XM_010014148.1
Nipponia nippon	XM_009461445.1
Parus major	XM_019006989.1
Picoides pubescens	XM_009896503.1
Pseudopodoces humilis	XM_005531560.2
Serinus canaria	XM_009099706.2
Sturnus vulgaris	XM_014882500.1
Taeniopygia guttata	XM_012574359.1
Tyto alba	XM_009962378.1
Zonotrichia albicollis	XM_005492066.1
DPP4
Acanthisitta chloris	XM_009084548.1
Apaloderma vittatum	XM_009870906.1
Aquila chrysaetos	XM_011580051.1
Buceros rhinoceros	XM_010133207.1
Cariama cristata	XM_009703041.1
Corvus brachyrhynchos	XM_017726999.1
Corvus cornix	XM_010406892.2
Cyanistes caeruleus	XM_023930450.1
Falco cherrug	XM_014282916.1
Falco peregrinus	XM_013296766.1
Ficedula albicollis	XM_005049424.1
Geospiza fortis	XM_014306574.1
Haliaeetus albicilla	XM_009918923.1
Haliaeetus leucocephalus	XM_010569541.1
Lepidothrix coronata	XM_017836291.1
Leptosomus discolor	XM_009958457.1
Lonchura striata	XM_021528605.1
Manacus vitellinus	XM_018072534.1
Merops nubicus	XM_008944396.1
Mesitornis unicolor	XM_010182248.1
Nestor notabilis	XM_010009799.1
Nipponia nippon	XM_009462077.1
Parus major	XM_015634518.1
Picoides pubescens	XM_009901195.1
Pseudopodoces humilis	XM_014249143.1
Serinus canaria	XM_018911469.1
Sturnus vulgaris	XM_014880883.1
Taeniopygia guttata	XM_012574811.1
Tyto alba	XM_009969592.1
Zonotrichia albicollis	XM_014265728.1
DYX1C1
Acanthisitta chloris	XM_009078636.1
Apaloderma vittatum	XM_009870096.1
Aquila chrysaetos	XM_011592288.1
Buceros rhinoceros	XM_010141646.1
Cariama cristata	XM_009705280.1
Colius striatus	XM_010208884.1
Corvus brachyrhynchos	XM_017742668.1
Corvus cornix	XM_010391201.2
Falco cherrug	XM_014276969.1
Falco peregrinus	XM_005241486.2
Ficedula albicollis	XM_005051978.2
Geospiza fortis	XM_014306522.1
Haliaeetus albicilla	XM_009928828.1
Haliaeetus leucocephalus	XM_010571793.1
Lepidothrix coronata	XM_017827464.1
Leptosomus discolor	XM_009952852.1
Manacus vitellinus	XM_018069777.1
Merops nubicus	XM_008939347.1
Mesitornis unicolor	XM_010180091.1
Nestor notabilis	XM_010023632.1
Parus major	XM_015638368.2
Pelecanus crispus	XM_009482566.1
Picoides pubescens	XM_009911228.1
Pseudopodoces humilis	XM_005521476.2
Serinus canaria	XM_018913837.1
Sturnus vulgaris	XM_014874141.1
Taeniopygia guttata	XM_002197669.2
Tyto alba	XM_009974868.1
Zonotrichia albicollis	XM_005487845.2
EDNRB
Aquila chrysaetos	XM_011593116.1
Buceros rhinoceros	XM_010131907.1
Corvus brachyrhynchos	XM_008643672.2
Corvus cornix	XM_010409894.3
Cyanistes caeruleus	XM_023923733.1
Falco cherrug	XM_005436207.2
Falco peregrinus	XM_005233450.1
Ficedula albicollis	XM_005037822.1
Geospiza fortis	XM_005421114.2
Haliaeetus leucocephalus	XM_010578000.1
Lepidothrix coronata	XM_017829971.1
Leptosomus discolor	XM_009949988.1
Lonchura striata	XM_021548007.1
Manacus vitellinus	XM_018070967.1
Merops nubicus	XM_008936738.1
Mesitornis unicolor	XM_010186760.1
Nipponia nippon	XM_009472009.1
Parus major	XM_015645183.2
Picoides pubescens	XM_009911386.1
Pseudopodoces humilis	XM_005516430.2
Serinus canaria	XM_009085293.2
Sturnus vulgaris	XM_014870984.1
Taeniopygia guttata	XM_004186104.2
Tyto alba	XM_009962907.1
Zonotrichia albicollis	XM_014267404.1
ENTPD2
Acanthisitta chloris	XM_009077615.1
Apaloderma vittatum	XM_009877321.1
Aquila chrysaetos	XM_011597854.1
Buceros rhinoceros	XM_010142396.1
Cariama cristata	XM_009703655.1
Corvus brachyrhynchos	XM_017726766.1
Corvus cornix	XM_019284770.2
Cyanistes caeruleus	XM_023937984.1
Eurypyga helias	XM_010156691.1
Falco cherrug	XM_014282317.1
Falco peregrinus	XM_013294317.1
Ficedula albicollis	XM_005055304.2
Geospiza fortis	XM_005423773.2
Haliaeetus leucocephalus	XM_010564596.1
Lepidothrix coronata	XM_017834714.1
Leptosomus discolor	XM_009947024.1
Lonchura striata	XM_021533646.1
Manacus vitellinus	XM_018074154.1
Merops nubicus	XM_008940682.1
Nestor notabilis	XM_010021583.1
Parus major	XM_015644820.2
Pelecanus crispus	XM_009481816.1
Picoides pubescens	XM_009900419.1
Pseudopodoces humilis	XM_014256334.1
Serinus canaria	XM_009093547.2
Sturnus vulgaris	XM_014881081.1
Taeniopygia guttata	XM_012578192.1
Tyto alba	XM_009974437.1
Zonotrichia albicollis	XM_014270446.1
EPS8
Acanthisitta chloris	XM_009080146.1
Apaloderma vittatum	XM_009877622.1
Aquila chrysaetos	XM_011576596.1
Buceros rhinoceros	XM_010136014.1
Cariama cristata	XM_009698188.1
Corvus brachyrhynchos	XM_017726274.1
Corvus cornix	XM_010404177.3
Cyanistes caeruleus	XM_023925535.1
Falco cherrug	XM_005440828.1
Falco peregrinus	XM_005234713.1
Ficedula albicollis	XM_005040400.2
Geospiza fortis	XM_005425301.1
Haliaeetus albicilla	XM_009914600.1
Haliaeetus leucocephalus	XM_010566124.1
Lepidothrix coronata	XM_017823945.1
Leptosomus discolor	XM_009955150.1
Lonchura striata	XM_021535168.1
Manacus vitellinus	XM_018080665.1
Mesitornis unicolor	XM_010188344.1
Nestor notabilis	XM_010017151.1
Parus major	XM_015627743.2
Pelecanus crispus	XM_009488617.1
Picoides pubescens	XM_009902793.1
Pseudopodoces humilis	XM_014256073.1
Serinus canaria	XM_009095155.2
Sturnus vulgaris	XM_014870065.1
Taeniopygia guttata	XM_002196896.2
Tyto alba	XM_009969160.1
Zonotrichia albicollis	XM_005481868.1
ERC1
Aquila chrysaetos	XM_011576669.1
Cariama cristata	XM_009702334.1
Corvus brachyrhynchos	XM_008643986.2
Corvus cornix	XM_010404101.3
Cyanistes caeruleus	XM_023925036.1
Falco cherrug	XM_005440847.2
Falco peregrinus	XM_005241761.2
Ficedula albicollis	XM_005040330.1
Geospiza fortis	XM_005421021.1
Haliaeetus leucocephalus	XM_010566193.1
Lepidothrix coronata	XM_017804631.1
Lonchura striata	XM_021535046.1
Manacus vitellinus	XM_018080440.1
Mesitornis unicolor	XM_010185010.1
Parus major	XM_015627633.2
Pelecanus crispus	XM_009491585.1
Picoides pubescens	XM_009911628.1
Pseudopodoces humilis	XM_014259337.1
Serinus canaria	XM_018919773.1
Sturnus vulgaris	XM_014869996.1
Taeniopygia guttata	XM_012569359.1
Tyto alba	XM_009966806.1
Zonotrichia albicollis	XM_014264168.1
EYA4
Apaloderma vittatum	XM_009864953.1
Aquila chrysaetos	XM_011599083.1
Cariama cristata	XM_009702957.1
Colius striatus	XM_010197021.1
Corvus brachyrhynchos	XM_017739760.1
Corvus cornix	XM_019291305.2
Cyanistes caeruleus	XM_023924607.1
Falco cherrug	XM_014282610.1
Falco peregrinus	XM_013304655.1
Ficedula albicollis	XM_016297380.1
Geospiza fortis	XM_014308910.1
Haliaeetus albicilla	XM_009920498.1
Haliaeetus leucocephalus	XM_010574670.1
Lepidothrix coronata	XM_017829706.1
Leptosomus discolor	XM_009958035.1
Lonchura striata	XM_021540670.1
Manacus vitellinus	XM_018078007.1
Mesitornis unicolor	XM_010195027.1
Nestor notabilis	XM_010015432.1
Nipponia nippon	XM_009460740.1
Parus major	XM_019006189.1
Picoides pubescens	XM_009907979.1
Pseudopodoces humilis	XM_014263613.1
Serinus canaria	XM_018919902.1
Sturnus vulgaris	XM_014874260.1
Taeniopygia guttata	XM_012572613.1
Tyto alba	XM_009976785.1
Zonotrichia albicollis	XM_014271912.1
FABP1
Acanthisitta chloris	XM_009072055.1
Apaloderma vittatum	XM_009872811.1
Aquila chrysaetos	XM_011588814.1
Buceros rhinoceros	XM_010144603.1
Cariama cristata	XM_009696358.1
Colius striatus	XM_010195984.1
Corvus brachyrhynchos	XM_008645115.2
Corvus cornix	XM_010402092.2
Cyanistes caeruleus	XM_023925709.1
Falco cherrug	XM_005446374.1
Falco peregrinus	XM_005229853.1
Ficedula albicollis	XM_005045580.1
Geospiza fortis	XM_005428330.1
Haliaeetus albicilla	XM_009915195.1
Haliaeetus leucocephalus	XM_010580740.1
Lepidothrix coronata	XM_017835253.1
Leptosomus discolor	XM_009953588.1
Lonchura striata	XM_021535740.1
Manacus vitellinus	XM_008930976.2
Merops nubicus	XM_008949779.1
[truncated: 5,429 more rows]
