# Supplementary material for: Genomic bases underlying the adaptive radiation of core landbirds
Source: BMC Ecol Evol. 2021 Aug 28;21:162. doi: 10.1186/s12862-021-01888-5 (PMC8403425; doi:10.1186/s12862-021-01888-5)
Supplement: Supplementary file 8 — Additional file 8: Table S8. Digestive system gene sequences of Avian taxa cited from GenBank. [file 12862_2021_1888_MOESM8_ESM.xlsx]

## Sheet: Sheet1
Table S8 Digestive system gene sequences of Avian taxa cited from GenBank.
Gene/accession numbers	Species name
ABCA1
AF362377.1	Gallus gallus
XM_031059053.1	Geospiza fortis
XM_030969409.1	Camarhynchus parvulus
XM_030470607.1	Strigops habroptila
XM_030466700.1	Calypte anna
XM_030257516.1	Taeniopygia guttata
XM_018920932.2	Serinus canaria
XM_030003573.1	Aquila chrysaetos
XM_018086002.2	Manacus vitellinus
AF362377.1	Gallus gallus
XM_010175532.1	Antrostomus carolinensis
XM_027895189.1	Empidonax traillii
XM_005446875.3	Falco cherrug
XM_013305674.2	Falco peregrinus
XM_027714401.1	Pipra filicauda
XM_027653206.1	Corapipo altera
XM_027708620.1	Neopelma chrysocephalum
XM_027447055.1	Anas platyrhynchos
XM_026866170.1	Athene cunicularia
XM_014266449.2	Zonotrichia albicollis
XM_026098377.1	Dromaius novaehollandiae
XM_026078663.1	Apteryx rowi
XM_026049921.1	Nothoprocta perdicaria
XM_023945098.1	Cyanistes caeruleus
XM_021534834.1	Lonchura striata
XM_021379419.1	Numida meleagris
XM_013369163.2	Columba livia
XM_020584672.1	Corvus cornix
XM_010725981.2	Meleagris gallopavo
XM_009286260.1	Aptenodytes forsteri
XM_015652476.2	Parus major
XM_017822475.1	Lepidothrix coronata
XM_017739346.1	Corvus brachyrhynchos
XM_016304693.1	Ficedula albicollis
XM_015849594.1	Coturnix japonica
XM_014958135.1	Calidris pugnax
XM_014882372.1	Sturnus vulgaris
XM_014259655.1	Pseudopodoces humilis
XM_013940087.1	Apteryx australis
XM_013188282.1	Anser cygnoides
XM_011598172.1	Aquila chrysaetos
XM_009334320.1	Pygoscelis adeliae
XM_010565205.1	Haliaeetus leucocephalus
XM_010312581.1	Balearica regulorum
XM_010293404.1	Phaethon lepturus
XM_010219963.1	Tinamus guttatus
XM_010197326.1	Colius striatus
XM_010123554.1	Chlamydotis macqueenii
XM_010181945.1	Mesitornis unicolor
XM_010138042.1	Buceros rhinoceros
XM_009998173.1	Chaetura pelagica
XM_009991523.1	Tauraco erythrolophus
XM_010016127.1	Nestor notabilis
XM_009959807.1	Leptosomus discolor
XM_009935326.1	Opisthocomus hoazin
XM_009929942.1	Haliaeetus albicilla
XM_009906677.1	Picoides pubescens
XM_009887208.1	Charadrius vociferus
XM_009875393.1	Apaloderma vittatum
XM_009811835.1	Gavia stellata
XM_009635602.1	Egretta garzetta
XM_009687553.1	Struthio camelus
XM_009564712.1	Cuculus canorus
XM_009501612.1	Phalacrocorax carbo
XM_009464253.1	Nipponia nippon
XM_009490199.1	Pelecanus crispus
XM_009085200.1	Acanthisitta chloris
XM_008949646.1	Merops nubicus
ABCG5
XM_419457.6	Gallus gallus
XM_031060697.1	Geospiza fortis
XM_030945893.1	Camarhynchus parvulus
XM_030499228.1	Strigops habroptila
XM_030446840.1	Calypte anna
XM_002193475.2	Taeniopygia guttata
XM_009091178.3	Serinus canaria
XM_030034499.1	Aquila chrysaetos
XM_018085114.2	Manacus vitellinus
XM_027903589.1	Empidonax traillii
XM_027801164.1	Falco cherrug
XM_027788498.1	Falco peregrinus
XM_027723405.1	Pipra filicauda
XM_027641563.1	Corapipo altera
XM_027682000.1	Neopelma chrysocephalum
XM_027454115.1	Anas platyrhynchos
XM_026844351.1	Athene cunicularia
XM_026791061.1	Zonotrichia albicollis
XM_026123280.1	Dromaius novaehollandiae
XM_026072244.1	Apteryx rowi
XM_026046236.1	Nothoprocta perdicaria
XM_419457.6	Gallus gallus
XM_023922752.1	Cyanistes caeruleus
XM_021526444.1	Lonchura striata
XM_021392527.1	Numida meleagris
XM_021300174.1	Columba livia
XM_019282300.2	Corvus cornix
XM_010706765.2	Meleagris gallopavo
XM_009278404.1	Aptenodytes forsteri
XM_015622727.2	Parus major
XM_017811636.1	Lepidothrix coronata
XM_008641709.2	Corvus brachyrhynchos
XM_005043145.1	Ficedula albicollis
XM_015857517.1	Coturnix japonica
XM_014951299.1	Calidris pugnax
XM_014883168.1	Sturnus vulgaris
XM_014252831.1	Pseudopodoces humilis
XM_013949895.1	Apteryx australis
XM_013173871.1	Anser cygnoides
XM_011584445.1	Aquila chrysaetos
XM_009325324.1	Pygoscelis adeliae
XM_010576467.1	Haliaeetus leucocephalus
XM_010299410.1	Balearica regulorum
XM_010286065.1	Phaethon lepturus
XM_010223387.1	Tinamus guttatus
XM_010199975.1	Colius striatus
XM_010115327.1	Chlamydotis macqueenii
XM_010190993.1	Mesitornis unicolor
XM_010084985.1	Pterocles gutturalis
XM_010156678.1	Eurypyga helias
XM_010132930.1	Buceros rhinoceros
XM_010004944.1	Chaetura pelagica
XM_009969228.1	Tyto alba
XM_009979206.1	Tauraco erythrolophus
XM_010015092.1	Nestor notabilis
XM_009950867.1	Leptosomus discolor
XM_009932889.1	Opisthocomus hoazin
XM_009915538.1	Haliaeetus albicilla
XM_009904037.1	Picoides pubescens
XM_009880638.1	Charadrius vociferus
XM_009870443.1	Apaloderma vittatum
XM_009704276.1	Cariama cristata
XM_009819739.1	Gavia stellata
XM_009641572.1	Egretta garzetta
XM_009668893.1	Struthio camelus
XM_009573333.1	Fulmarus glacialis
XM_009559496.1	Cuculus canorus
XM_009505754.1	Phalacrocorax carbo
XM_009472996.1	Nipponia nippon
XM_009492953.1	Pelecanus crispus
XM_009074928.1	Acanthisitta chloris
XM_008940955.1	Merops nubicus
ABCG8
XM_015283835.2	Gallus gallus
XM_031060578.1	Geospiza fortis
XM_030944307.1	Camarhynchus parvulus
XM_030499227.1	Strigops habroptila
XM_030446834.1	Calypte anna
XM_030269021.1	Taeniopygia guttata
XM_009091192.3	Serinus canaria
XM_030034496.1	Aquila chrysaetos
XM_018085112.2	Manacus vitellinus
XM_029085955.1	Antrostomus carolinensis
XM_027903586.1	Empidonax traillii
XM_027801162.1	Falco cherrug
XM_027788496.1	Falco peregrinus
XM_027723403.1	Pipra filicauda
XM_027641559.1	Corapipo altera
XM_027681997.1	Neopelma chrysocephalum
XM_005015315.4	Anas platyrhynchos
XM_026844619.1	Athene cunicularia
XM_026791115.1	Zonotrichia albicollis
XM_026123277.1	Dromaius novaehollandiae
XM_026072246.1	Apteryx rowi
XM_026046237.1	Nothoprocta perdicaria
XM_419458.6	Gallus gallus
XM_023922750.1	Cyanistes caeruleus
XM_021526441.1	Lonchura striata
XM_021392526.1	Numida meleagris
XM_021300176.1	Columba livia
XM_010393680.3	Corvus cornix
XM_010706770.2	Meleagris gallopavo
XM_009278403.1	Aptenodytes forsteri
XM_015622725.1	Parus major
XM_017811630.1	Lepidothrix coronata
XM_008641708.2	Corvus brachyrhynchos
XM_005043144.1	Ficedula albicollis
XM_015857516.1	Coturnix japonica
XM_014950593.1	Calidris pugnax
XM_014883169.1	Sturnus vulgaris
XM_005523385.2	Pseudopodoces humilis
XM_013949716.1	Apteryx australis
XM_013173870.1	Anser cygnoides
XM_011584444.1	Aquila chrysaetos
XM_009325325.1	Pygoscelis adeliae
XM_010576468.1	Haliaeetus leucocephalus
XM_010299521.1	Balearica regulorum
XM_010289971.1	Phaethon lepturus
XM_010223388.1	Tinamus guttatus
XM_010199976.1	Colius striatus
XM_010115328.1	Chlamydotis macqueenii
XM_010190994.1	Mesitornis unicolor
XM_010076358.1	Pterocles gutturalis
XM_010156679.1	Eurypyga helias
XM_010132929.1	Buceros rhinoceros
XM_010004943.1	Chaetura pelagica
XM_009969229.1	Tyto alba
XM_009979207.1	Tauraco erythrolophus
XM_010015091.1	Nestor notabilis
XM_009950864.1	Leptosomus discolor
XM_009932890.1	Opisthocomus hoazin
XM_009923998.1	Haliaeetus albicilla
XM_009904036.1	Picoides pubescens
XM_009880639.1	Charadrius vociferus
XM_009870444.1	Apaloderma vittatum
XM_009704278.1	Cariama cristata
XM_009815518.1	Gavia stellata
XM_009641597.1	Egretta garzetta
XM_009669066.1	Struthio camelus
XM_009559451.1	Cuculus canorus
XM_009505753.1	Phalacrocorax carbo
XM_009472997.1	Nipponia nippon
XM_009487312.1	Pelecanus crispus
XM_009074927.1	Acanthisitta chloris
XM_008940956.1	Merops nubicus
ACAT2
NM_001039287.2	Gallus gallus
XM_005425645.2	Geospiza fortis
XM_030944609.1	Camarhynchus parvulus
XM_030498791.1	Strigops habroptila
XM_030446730.1	Calypte anna
XM_002189416.2	Taeniopygia guttata
XM_030235311.1	Serinus canaria
XM_030021233.1	Aquila chrysaetos
XM_018077870.1	Manacus vitellinus
XM_027888193.1	Empidonax traillii
XM_027810975.1	Falco cherrug
XM_027796979.1	Falco peregrinus
XM_027724728.1	Pipra filicauda
XM_027631286.1	Corapipo altera
XM_027687174.1	Neopelma chrysocephalum
XM_027454282.1	Anas platyrhynchos
XM_026844990.1	Athene cunicularia
XM_005488090.3	Zonotrichia albicollis
XM_026109803.1	Dromaius novaehollandiae
XM_026066514.1	Apteryx rowi
XM_026044737.1	Nothoprocta perdicaria
NM_001039287.2	Gallus gallus
XM_023924596.1	Cyanistes caeruleus
XM_021540637.1	Lonchura striata
XM_021390829.1	Numida meleagris
XM_021294724.1	Columba livia
XM_010401131.2	Corvus cornix
XM_003204090.3	Meleagris gallopavo
XM_009289930.2	Aptenodytes forsteri
XM_015622008.1	Parus major
XM_017813713.1	Lepidothrix coronata
XM_017739534.1	Corvus brachyrhynchos
XM_005043618.1	Ficedula albicollis
XM_015858041.1	Coturnix japonica
XM_014950892.1	Calidris pugnax
XM_014874167.1	Sturnus vulgaris
XM_005518386.2	Pseudopodoces humilis
XM_013945414.1	Apteryx australis
XM_013186797.1	Anser cygnoides
XM_011591952.1	Aquila chrysaetos
XM_009325500.1	Pygoscelis adeliae
XM_010584493.1	Haliaeetus leucocephalus
XM_010304855.1	Balearica regulorum
XM_010288146.1	Phaethon lepturus
XM_010225737.1	Tinamus guttatus
XM_010198296.1	Colius striatus
XM_010116639.1	Chlamydotis macqueenii
XM_010190674.1	Mesitornis unicolor
XM_010085207.1	Pterocles gutturalis
XM_010147221.1	Eurypyga helias
XM_010139188.1	Buceros rhinoceros
XM_009974559.1	Tyto alba
XM_009999988.1	Chaetura pelagica
XM_009981164.1	Tauraco erythrolophus
XM_010015700.1	Nestor notabilis
XM_009956804.1	Leptosomus discolor
XM_009940362.1	Opisthocomus hoazin
XM_009918399.1	Haliaeetus albicilla
XM_009908805.1	Picoides pubescens
XM_009895518.1	Charadrius vociferus
XM_009876855.1	Apaloderma vittatum
XM_009813117.1	Gavia stellata
XM_009709105.1	Cariama cristata
XM_009637192.1	Egretta garzetta
XM_009688343.1	Struthio camelus
XM_009585173.1	Fulmarus glacialis
XM_009557715.1	Cuculus canorus
XM_009507390.1	Phalacrocorax carbo
XM_009466328.1	Nipponia nippon
XM_009481487.1	Pelecanus crispus
XM_009081775.1	Acanthisitta chloris
XM_008949483.1	Merops nubicus
ACE2
MK560199.1	Gallus gallus
MK560199.1	Gallus gallus
XM_005426164.1	Geospiza fortis
XM_030955525.1	Camarhynchus parvulus
XM_030476779.1	Strigops habroptila
XM_008494775.2	Calypte anna
XM_002194267.3	Taeniopygia guttata
XM_009089674.3	Serinus canaria
XM_029999165.1	Aquila chrysaetos
XM_018084005.2	Manacus vitellinus
XM_010170936.1	Antrostomus carolinensis
XM_027901350.1	Empidonax traillii
XM_005443036.2	Falco cherrug
XM_005231927.2	Falco peregrinus
XM_027738173.1	Pipra filicauda
XM_027639017.1	Corapipo altera
XM_027689063.1	Neopelma chrysocephalum
XM_013094461.3	Anas platyrhynchos
XM_026849924.1	Athene cunicularia
XM_005491775.2	Zonotrichia albicollis
XM_026087161.1	Apteryx rowi
XM_026120784.1	Dromaius novaehollandiae
XM_026035320.1	Nothoprocta perdicaria
XM_023918416.1	Cyanistes caeruleus
XM_021532351.1	Lonchura striata
XM_021385056.1	Numida meleagris
XM_021298811.1	Columba livia
XM_010394433.3	Corvus cornix
XM_019612009.1	Meleagris gallopavo
XM_009276865.1	Aptenodytes forsteri
XM_015631329.1	Parus major
XM_017812240.1	Lepidothrix coronata
XM_017728394.1	Corvus brachyrhynchos
XM_005037365.1	Ficedula albicollis
XM_015886577.1	Coturnix japonica
XM_014960219.1	Calidris pugnax
XM_014875884.1	Sturnus vulgaris
XM_005516655.1	Pseudopodoces humilis
XM_013950282.1	Apteryx australis
XM_013183846.1	Anser cygnoides
XM_011589453.1	Aquila chrysaetos
XM_009325492.1	Pygoscelis adeliae
XM_010581526.1	Haliaeetus leucocephalus
XM_010291717.1	Phaethon lepturus
XM_010219282.1	Tinamus guttatus
XM_010207752.1	Colius striatus
XM_010122221.1	Chlamydotis macqueenii
XM_010180401.1	Mesitornis unicolor
XM_010086071.1	Pterocles gutturalis
XM_010158165.1	Eurypyga helias
XM_010138511.1	Buceros rhinoceros
XM_009970907.1	Tyto alba
XM_009993826.1	Chaetura pelagica
XM_009980113.1	Tauraco erythrolophus
XM_010014179.1	Nestor notabilis
XM_009956091.1	Leptosomus discolor
XM_009940668.1	Opisthocomus hoazin
XM_009927339.1	Haliaeetus albicilla
XM_009889029.1	Charadrius vociferus
XM_009911547.1	Picoides pubescens
XM_009868754.1	Apaloderma vittatum
XM_009705393.1	Cariama cristata
XM_009817825.1	Gavia stellata
XM_009639962.1	Egretta garzetta
XM_009669200.1	Struthio camelus
XM_009576601.1	Fulmarus glacialis
XM_009565569.1	Cuculus canorus
XM_009510775.1	Phalacrocorax carbo
XM_009476315.1	Nipponia nippon
XM_009480645.1	Pelecanus crispus
XM_009083902.1	Acanthisitta chloris
XM_008939271.1	Merops nubicus
AGPAT1
XM_001233845.4	Gallus gallus
XM_030966428.1	Camarhynchus parvulus
XM_030007059.1	Aquila chrysaetos
XM_010176725.1	Antrostomus carolinensis
XM_027905802.1	Empidonax traillii
XM_021269819.2	Anas platyrhynchos
XM_026861642.1	Athene cunicularia
XM_026099455.1	Dromaius novaehollandiae
XM_001233845.4	Gallus gallus
XM_023942568.1	Cyanistes caeruleus
XM_019292094.2	Corvus cornix
XM_015650988.1	Parus major
XM_005059567.2	Ficedula albicollis
XM_014884784.1	Sturnus vulgaris
XM_005534470.2	Pseudopodoces humilis
XM_013958403.1	Apteryx australis
XM_010296592.1	Phaethon lepturus
XM_010227770.1	Tinamus guttatus
XM_010087010.1	Pterocles gutturalis
XM_010145451.1	Buceros rhinoceros
XM_009952000.1	Leptosomus discolor
XM_009888859.1	Charadrius vociferus
XM_009900510.1	Picoides pubescens
XM_009698514.1	Cariama cristata
XM_009644217.1	Egretta garzetta
XM_009478516.1	Pelecanus crispus
XM_009079981.1	Acanthisitta chloris
AGPAT2
XM_015279793.2	Gallus gallus
XM_014307111.2	Geospiza fortis
XM_030961405.1	Camarhynchus parvulus
XM_030507064.1	Strigops habroptila
XM_030461358.1	Calypte anna
XM_002196225.3	Taeniopygia guttata
XM_009093363.3	Serinus canaria
XM_030000162.1	Aquila chrysaetos
XM_029960552.1	Manacus vitellinus
XM_010176891.1	Antrostomus carolinensis
XM_027887125.1	Empidonax traillii
XM_027809605.1	Falco cherrug
XM_027778228.1	Falco peregrinus
XM_027731687.1	Pipra filicauda
XM_027650276.1	Corapipo altera
XM_027687601.1	Neopelma chrysocephalum
XM_027471122.1	Anas platyrhynchos
XM_026860612.1	Athene cunicularia
XM_014271458.2	Zonotrichia albicollis
XM_026094489.1	Dromaius novaehollandiae
XM_026062290.1	Apteryx rowi
XM_026049521.1	Nothoprocta perdicaria
XM_001235299.5	Gallus gallus
XM_023937962.1	Cyanistes caeruleus
XM_021543795.1	Lonchura striata
XM_021413547.1	Numida meleagris
XM_021280035.1	Columba livia
XM_019284976.2	Corvus cornix
XM_010720997.2	Meleagris gallopavo
XM_009280664.1	Aptenodytes forsteri
XM_015644903.2	Parus major
XM_017810287.1	Lepidothrix coronata
XM_008642314.2	Corvus brachyrhynchos
XM_005055648.1	Ficedula albicollis
XM_015879343.1	Coturnix japonica
XM_014943075.1	Calidris pugnax
XM_014880075.1	Sturnus vulgaris
XM_005529206.2	Pseudopodoces humilis
XM_013941788.1	Apteryx australis
XM_013188844.1	Anser cygnoides
XM_011579650.1	Aquila chrysaetos
XM_009322146.1	Pygoscelis adeliae
XM_010570803.1	Haliaeetus leucocephalus
XM_010299399.1	Balearica regulorum
XM_010296606.1	Phaethon lepturus
XM_010221746.1	Tinamus guttatus
XM_010207005.1	Colius striatus
XM_010119237.1	Chlamydotis macqueenii
XM_010190656.1	Mesitornis unicolor
XM_010072599.1	Pterocles gutturalis
XM_010146891.1	Eurypyga helias
XM_010140035.1	Buceros rhinoceros
XM_009971532.1	Tyto alba
XM_009998959.1	Chaetura pelagica
XM_009985203.1	Tauraco erythrolophus
XM_010009543.1	Nestor notabilis
XM_009951611.1	Leptosomus discolor
XM_009942454.1	Opisthocomus hoazin
XM_009917635.1	Haliaeetus albicilla
XM_009892329.1	Charadrius vociferus
XM_009907506.1	Picoides pubescens
XM_009868850.1	Apaloderma vittatum
XM_009817280.1	Gavia stellata
XM_009698757.1	Cariama cristata
XM_009642287.1	Egretta garzetta
XM_009665813.1	Struthio camelus
XM_009585564.1	Fulmarus glacialis
XM_009569627.1	Cuculus canorus
XM_009504616.1	Phalacrocorax carbo
XM_009477100.1	Nipponia nippon
XM_009490739.1	Pelecanus crispus
XM_009077695.1	Acanthisitta chloris
XM_008943220.1	Merops nubicus
AKT1
NM_205055.1	Gallus gallus
XM_005417921.2	Geospiza fortis
XM_009101696.3	Serinus canaria
XM_018082652.2	Manacus vitellinus
NM_205055.1	Gallus gallus
XM_010171602.2	Antrostomus carolinensis
XM_005436010.2	Falco cherrug
XM_005232172.2	Falco peregrinus
XM_026849365.1	Athene cunicularia
XM_005483298.3	Zonotrichia albicollis
XM_026112522.1	Dromaius novaehollandiae
XM_026075961.1	Apteryx rowi
XM_026048627.1	Nothoprocta perdicaria
XM_023927444.1	Cyanistes caeruleus
XM_021528923.1	Lonchura striata
XM_021400897.1	Numida meleagris
XM_005506050.2	Columba livia
XM_010395859.3	Corvus cornix
XM_003206757.3	Meleagris gallopavo
XM_009280892.1	Aptenodytes forsteri
XM_015630734.2	Parus major
XM_017807570.1	Lepidothrix coronata
XM_008629798.2	Corvus brachyrhynchos
XM_005047666.2	Ficedula albicollis
XM_015865475.1	Coturnix japonica
XM_014957615.1	Calidris pugnax
XM_014871857.1	Sturnus vulgaris
XM_005520078.2	Pseudopodoces humilis
XM_013940823.1	Apteryx australis
XM_013183028.1	Anser cygnoides
XM_011591521.1	Aquila chrysaetos
XM_009327604.1	Pygoscelis adeliae
XM_010584118.1	Haliaeetus leucocephalus
XM_010289303.1	Phaethon lepturus
XM_010227226.1	Tinamus guttatus
XM_010127719.1	Chlamydotis macqueenii
XM_010072493.1	Pterocles gutturalis
XM_010138892.1	Buceros rhinoceros
XM_009995846.1	Chaetura pelagica
XM_009980544.1	Tauraco erythrolophus
XM_009960938.1	Leptosomus discolor
XM_009941017.1	Opisthocomus hoazin
XM_009881360.1	Charadrius vociferus
XM_009904742.1	Picoides pubescens
XM_009702073.1	Cariama cristata
XM_009806793.1	Gavia stellata
XM_009638120.1	Egretta garzetta
XM_009675557.1	Struthio camelus
XM_009574642.1	Fulmarus glacialis
XM_009564363.1	Cuculus canorus
XM_009500663.1	Phalacrocorax carbo
XM_009467196.1	Nipponia nippon
XM_009482123.1	Pelecanus crispus
AF039943.1	Gallus gallus
XM_030948562.1	Camarhynchus parvulus
XM_030482988.1	Strigops habroptila
XM_030452702.1	Calypte anna
XM_030275099.1	Taeniopygia guttata
XM_030240100.1	Serinus canaria
XM_030029612.1	Aquila chrysaetos
XM_027901636.1	Empidonax traillii
XM_027716419.1	Pipra filicauda
XM_027637734.1	Corapipo altera
XM_027674103.1	Neopelma chrysocephalum
XM_027459119.1	Anas platyrhynchos
XM_013940825.1	Apteryx australis
XM_010305178.1	Balearica regulorum
XM_010015544.1	Nestor notabilis
XM_009904750.1	Picoides pubescens
AKT2
XM_005238346.3	Falco peregrinus
XM_005437554.3	Falco cherrug
XM_005238346.3	Falco peregrinus
XM_026867411.1	Athene cunicularia
XM_026120056.1	Dromaius novaehollandiae
XM_026055754.1	Apteryx rowi
XM_026048814.1	Nothoprocta perdicaria
XM_013953826.1	Apteryx australis
XM_011599113.1	Aquila chrysaetos
XM_010566399.1	Haliaeetus leucocephalus
XM_010291571.1	Phaethon lepturus
XM_009944009.1	Opisthocomus hoazin
XM_009883524.1	Charadrius vociferus
XM_009705037.1	Cariama cristata
XM_009670295.1	Struthio camelus
XM_009559260.1	Cuculus canorus
XM_009473649.1	Nipponia nippon
XM_030475133.1	Strigops habroptila
XM_009280681.2	Aptenodytes forsteri
AF181260.1	Gallus gallus
XM_013953828.1	Apteryx australis
XM_010219936.1	Tinamus guttatus
XM_009962921.1	Tyto alba
XM_009587936.1	Fulmarus glacialis
AKT3
XM_025149339.1	Gallus gallus
XM_005416229.2	Geospiza fortis
XM_018085111.2	Manacus vitellinus
XM_005436564.2	Falco cherrug
XM_005232470.2	Falco peregrinus
XM_021271259.2	Anas platyrhynchos
XM_026844479.1	Athene cunicularia
XM_026795118.1	Zonotrichia albicollis
XM_026102582.1	Dromaius novaehollandiae
XM_026082068.1	Apteryx rowi
XM_026041079.1	Nothoprocta perdicaria
XM_025149339.1	Gallus gallus
XM_023924472.1	Cyanistes caeruleus
XM_021550426.1	Lonchura striata
XM_021392382.1	Numida meleagris
XM_021392381.1	Numida meleagris
XM_021296093.1	Columba livia
XM_010391764.3	Corvus cornix
XM_010706839.2	Meleagris gallopavo
XM_009276060.1	Aptenodytes forsteri
XM_015620663.2	Parus major
XM_017806714.1	Lepidothrix coronata
XM_017740272.1	Corvus brachyrhynchos
XM_005043273.1	Ficedula albicollis
XM_015857623.1	Coturnix japonica
XM_014950837.1	Calidris pugnax
XM_014878068.1	Sturnus vulgaris
XM_014259363.1	Pseudopodoces humilis
XM_013943867.1	Apteryx australis
XM_013201891.1	Anser cygnoides
XM_011574895.1	Aquila chrysaetos
XM_009321256.1	Pygoscelis adeliae
XM_010562598.1	Haliaeetus leucocephalus
XM_010216746.1	Tinamus guttatus
XM_010122923.1	Chlamydotis macqueenii
XM_010190974.1	Mesitornis unicolor
XM_010078345.1	Pterocles gutturalis
XM_010004588.1	Chaetura pelagica
XM_009987638.1	Tauraco erythrolophus
XM_009942161.1	Opisthocomus hoazin
XM_009893644.1	Charadrius vociferus
XM_009644694.1	Egretta garzetta
XM_009684071.1	Struthio camelus
XM_009559646.1	Cuculus canorus
XM_009463499.1	Nipponia nippon
XM_009484831.1	Pelecanus crispus
XM_031059112.1	Geospiza fortis
XM_030946132.1	Camarhynchus parvulus
XM_030499904.1	Strigops habroptila
XM_030447219.1	Calypte anna
XM_030269631.1	Taeniopygia guttata
XM_030236574.1	Serinus canaria
XM_030035684.1	Aquila chrysaetos
XM_027887313.1	Empidonax traillii
XM_027801499.1	Falco cherrug
XM_027779863.1	Falco peregrinus
XM_027722456.1	Pipra filicauda
XM_027657331.1	Corapipo altera
XM_027683993.1	Neopelma chrysocephalum
XM_027453846.1	Anas platyrhynchos
XM_026102586.1	Dromaius novaehollandiae
XM_026082076.1	Apteryx rowi
XM_015283984.2	Gallus gallus
XM_019612744.1	Meleagris gallopavo
XM_013943870.1	Apteryx australis
XM_010302387.1	Balearica regulorum
XM_010289540.1	Phaethon lepturus
XM_009917780.1	Haliaeetus albicilla
XM_009684073.1	Struthio camelus
APOA1
NM_205525.4	Gallus gallus
NM_205525.4	Gallus gallus
XM_030964812.1	Camarhynchus parvulus
XM_030505670.1	Strigops habroptila
XM_030464723.1	Calypte anna
NM_001245171.2	Taeniopygia guttata
XM_009098008.3	Serinus canaria
XM_030022380.1	Aquila chrysaetos
XM_027881368.1	Empidonax traillii
XM_005437633.2	Falco cherrug
XM_005240057.2	Falco peregrinus
XM_027739247.1	Pipra filicauda
XM_027655595.1	Corapipo altera
XM_027699601.1	Neopelma chrysocephalum
XM_027444321.1	Anas platyrhynchos
XM_026057982.1	Apteryx rowi
XM_015297971.2	Gallus gallus
XM_021530029.1	Lonchura striata
XM_021376305.1	Numida meleagris
XM_021285201.1	Columba livia
XM_010723719.2	Meleagris gallopavo
XM_019470513.1	Aptenodytes forsteri
XM_015649881.1	Parus major
XM_017809497.1	Lepidothrix coronata
XM_017738472.1	Corvus brachyrhynchos
XM_005058594.2	Ficedula albicollis
XM_015883900.1	Coturnix japonica
XM_014949603.1	Calidris pugnax
XM_014884651.1	Sturnus vulgaris
XM_005531084.2	Pseudopodoces humilis
XM_013958855.1	Apteryx australis
XM_011601821.1	Aquila chrysaetos
XM_010574968.1	Haliaeetus leucocephalus
XM_010078719.1	Pterocles gutturalis
KF460564.1	Anser anser
KC594102.1	Meleagris gallopavo
APOA4
NM_204938.2	Gallus gallus
XM_030965082.1	Camarhynchus parvulus
XM_030505669.1	Strigops habroptila
XM_030464722.1	Calypte anna
XM_030290797.1	Taeniopygia guttata
XM_030022379.1	Aquila chrysaetos
XM_027881367.1	Empidonax traillii
XM_005437688.3	Falco cherrug
XM_027790427.1	Falco peregrinus
XM_027739245.1	Pipra filicauda
XM_027655654.1	Corapipo altera
XM_027699596.1	Neopelma chrysocephalum
XM_021270123.2	Anas platyrhynchos
XM_026057894.1	Apteryx rowi
NM_204938.2	Gallus gallus
XM_021530124.1	Lonchura striata
XM_021376041.1	Numida meleagris
XM_003212723.3	Meleagris gallopavo
XM_009273493.2	Aptenodytes forsteri
XM_015649877.2	Parus major
XM_017809491.1	Lepidothrix coronata
XM_005058596.2	Ficedula albicollis
XM_015883897.1	Coturnix japonica
XM_014949540.1	Calidris pugnax
XM_014884649.1	Sturnus vulgaris
XM_005531132.2	Pseudopodoces humilis
XM_011601818.1	Aquila chrysaetos
XM_010574970.1	Haliaeetus leucocephalus
APOB
NM_001044633.1	Gallus gallus
NM_001044633.1	Gallus gallus
AM883130.1	Cairina moschata
AM883109.1	Anas platyrhynchos
EF437216.1	Meleagris gallopavo
XM_031056447.1	Geospiza fortis
XM_030944757.1	Camarhynchus parvulus
XM_030490002.1	Strigops habroptila
XM_008490729.2	Calypte anna
XM_004174984.3	Taeniopygia guttata
XM_009095659.3	Serinus canaria
XM_030037262.1	Aquila chrysaetos
XM_008931301.4	Manacus vitellinus
XM_027891852.1	Empidonax traillii
XM_005443125.3	Falco cherrug
XM_027777475.1	Falco peregrinus
XM_027710199.1	Pipra filicauda
XM_027641209.1	Corapipo altera
XM_027690357.1	Neopelma chrysocephalum
XM_005012904.4	Anas platyrhynchos
XM_026845901.1	Athene cunicularia
XM_005485102.3	Zonotrichia albicollis
XM_026092318.1	Dromaius novaehollandiae
XM_026074617.1	Apteryx rowi
XM_026044913.1	Nothoprocta perdicaria
XM_023922665.1	Cyanistes caeruleus
XM_021525334.1	Lonchura striata
XM_021392044.1	Numida meleagris
XM_013369584.2	Columba livia
XM_010393265.3	Corvus cornix
XM_010707978.2	Meleagris gallopavo
XM_009280507.1	Aptenodytes forsteri
XM_015622378.1	Parus major
XM_017813032.1	Lepidothrix coronata
XM_017744921.1	Corvus brachyrhynchos
XM_016297597.1	Ficedula albicollis
XM_015859545.1	Coturnix japonica
XM_014956833.1	Calidris pugnax
XM_014894919.1	Sturnus vulgaris
XM_014251425.1	Pseudopodoces humilis
XM_013952055.1	Apteryx australis
XM_013194833.1	Anser cygnoides
XM_011591689.1	Aquila chrysaetos
XM_009319650.1	Pygoscelis adeliae
XM_010584252.1	Haliaeetus leucocephalus
XM_010216779.1	Tinamus guttatus
XM_010086562.1	Pterocles gutturalis
XM_010136421.1	Buceros rhinoceros
XM_010002408.1	Chaetura pelagica
XM_009981847.1	Tauraco erythrolophus
XM_009927572.1	Haliaeetus albicilla
XM_009905570.1	Picoides pubescens
XM_009885345.1	Charadrius vociferus
XM_009816883.1	Gavia stellata
XM_009642526.1	Egretta garzetta
XM_009687023.1	Struthio camelus
XM_009560446.1	Cuculus canorus
XM_009467404.1	Nipponia nippon
XM_008939666.1	Merops nubicus
ATP1A1
NM_205521.1	Gallus gallus
XM_005420571.3	Geospiza fortis
XM_030971817.1	Camarhynchus parvulus
XM_030471468.1	Strigops habroptila
XM_030461644.1	Calypte anna
XM_030266142.1	Taeniopygia guttata
XM_030234151.1	Serinus canaria
XM_030019846.1	Aquila chrysaetos
XM_008922528.3	Manacus vitellinus
NM_205521.1	Gallus gallus
XM_027878891.1	Empidonax traillii
XM_005433326.3	Falco cherrug
XM_005231095.3	Falco peregrinus
XM_027730423.1	Pipra filicauda
XM_027653576.1	Corapipo altera
NM_001310385.1	Anas platyrhynchos
XM_026110549.1	Dromaius novaehollandiae
XM_026050340.1	Nothoprocta perdicaria
XM_023940972.1	Cyanistes caeruleus
XM_021549148.1	Lonchura striata
XM_021397570.1	Numida meleagris
XM_005511444.2	Columba livia
XM_010395957.3	Corvus cornix
XM_010719100.2	Meleagris gallopavo
XM_009274557.1	Aptenodytes forsteri
XM_015634062.1	Parus major
XM_017814727.1	Lepidothrix coronata
XM_008631741.2	Corvus brachyrhynchos
XM_005038624.2	Ficedula albicollis
XM_015874929.1	Coturnix japonica
XM_014957154.1	Calidris pugnax
XM_014890288.1	Sturnus vulgaris
XM_005523889.2	Pseudopodoces humilis
XM_013950106.1	Apteryx australis
XM_013183403.1	Anser cygnoides
XM_011586088.1	Aquila chrysaetos
XM_009329350.1	Pygoscelis adeliae
XM_010567451.1	Haliaeetus leucocephalus
XM_010213748.1	Tinamus guttatus
XM_009998214.1	Chaetura pelagica
XM_009992334.1	Tauraco erythrolophus
XM_009941627.1	Opisthocomus hoazin
XM_009879900.1	Charadrius vociferus
XM_009639091.1	Egretta garzetta
XM_009675281.1	Struthio camelus
XM_009556994.1	Cuculus canorus
XM_009460530.1	Nipponia nippon
EU004277.1	Anas platyrhynchos
ATP1A2
NM_205476.1	Gallus gallus
XM_027810230.1	Falco cherrug
XM_019472576.1	Aptenodytes forsteri
XM_013961735.1	Apteryx australis
XM_010008593.1	Chaetura pelagica
XM_009907238.1	Picoides pubescens
XM_009464983.1	Nipponia nippon
ATP1B1
NM_205520.4	Gallus gallus
XM_031056680.1	Geospiza fortis
XM_030949305.1	Camarhynchus parvulus
XM_030476333.1	Strigops habroptila
XM_030448480.1	Calypte anna
XM_030265412.1	Taeniopygia guttata
XM_030235148.1	Serinus canaria
XM_030019824.1	Aquila chrysaetos
XM_018074473.2	Manacus vitellinus
XM_029085524.1	Antrostomus carolinensis
NM_205520.4	Gallus gallus
XM_027897762.1	Empidonax traillii
XM_027816994.1	Falco cherrug
XM_027782401.1	Falco peregrinus
XM_027727571.1	Pipra filicauda
XM_027653542.1	Corapipo altera
XM_027681104.1	Neopelma chrysocephalum
NM_001310386.1	Anas platyrhynchos
XM_026846973.1	Athene cunicularia
XM_005486165.2	Zonotrichia albicollis
XM_026112390.1	Dromaius novaehollandiae
XM_026075921.1	Apteryx rowi
XM_026044429.1	Nothoprocta perdicaria
XM_023946269.1	Cyanistes caeruleus
XM_021549005.1	Lonchura striata
XM_021399439.1	Numida meleagris
XM_013370036.2	Columba livia
XM_019283735.2	Corvus cornix
XM_019619004.1	Meleagris gallopavo
XM_009289802.1	Aptenodytes forsteri
XM_015618661.1	Parus major
XM_017838350.1	Lepidothrix coronata
XM_017731650.1	Corvus brachyrhynchos
XM_016296499.1	Ficedula albicollis
XM_015875367.1	Coturnix japonica
XM_014947265.1	Calidris pugnax
XM_014878601.1	Sturnus vulgaris
XM_005523931.1	Pseudopodoces humilis
XM_013950134.1	Apteryx australis
XM_013182805.1	Anser cygnoides
XM_011585404.1	Aquila chrysaetos
XM_009330596.1	Pygoscelis adeliae
XM_010567670.1	Haliaeetus leucocephalus
XM_010306522.1	Balearica regulorum
XM_010292134.1	Phaethon lepturus
XM_010222263.1	Tinamus guttatus
XM_010201353.1	Colius striatus
XM_010128606.1	Chlamydotis macqueenii
XM_010181943.1	Mesitornis unicolor
XM_010078905.1	Pterocles gutturalis
XM_010155164.1	Eurypyga helias
XM_010132385.1	Buceros rhinoceros
XM_009971960.1	Tyto alba
XM_009998276.1	Chaetura pelagica
XM_009985845.1	Tauraco erythrolophus
XM_010020402.1	Nestor notabilis
XM_009961273.1	Leptosomus discolor
XM_009939492.1	Opisthocomus hoazin
XM_009920480.1	Haliaeetus albicilla
XM_009891644.1	Charadrius vociferus
XM_009908248.1	Picoides pubescens
XM_009866730.1	Apaloderma vittatum
XM_009818966.1	Gavia stellata
XM_009696328.1	Cariama cristata
XM_009638548.1	Egretta garzetta
XM_009675170.1	Struthio camelus
XM_009574299.1	Fulmarus glacialis
XM_009557023.1	Cuculus canorus
XM_009504299.1	Phalacrocorax carbo
XM_009466756.1	Nipponia nippon
XM_009482876.1	Pelecanus crispus
XM_009075960.1	Acanthisitta chloris
XM_008937626.1	Merops nubicus
ATP1B2
NM_001245333.1	Taeniopygia guttata
XM_030970063.1	Camarhynchus parvulus
NM_001245333.1	Taeniopygia guttata
XM_030474374.1	Strigops habroptila
XM_030006770.1	Aquila chrysaetos
XM_021383152.1	Numida meleagris
XM_015851099.1	Coturnix japonica
XM_014893381.1	Sturnus vulgaris
XM_014261885.1	Pseudopodoces humilis
XM_011601106.1	Aquila chrysaetos
XM_010571170.1	Haliaeetus leucocephalus
XM_009910211.1	Picoides pubescens
ATP1B3
NM_205535.1	Gallus gallus
XM_031060024.1	Geospiza fortis
XM_030954206.1	Camarhynchus parvulus
NM_205535.1	Gallus gallus
XM_030495863.1	Strigops habroptila
XM_030455976.1	Calypte anna
XM_030280395.1	Taeniopygia guttata
XM_030226944.1	Serinus canaria
XM_030027735.1	Aquila chrysaetos
XM_018074919.1	Manacus vitellinus
XM_029084059.1	Antrostomus carolinensis
XM_027905090.1	Empidonax traillii
XM_014283700.2	Falco cherrug
XM_013299466.2	Falco peregrinus
XM_027739501.1	Pipra filicauda
XM_027650665.1	Corapipo altera
XM_027686115.1	Neopelma chrysocephalum
XM_027463941.1	Anas platyrhynchos
XM_026855127.1	Athene cunicularia
XM_005489455.3	Zonotrichia albicollis
XM_026101694.1	Dromaius novaehollandiae
XM_026040073.1	Nothoprocta perdicaria
XM_023933164.1	Cyanistes caeruleus
XM_021536948.1	Lonchura striata
XM_021394083.1	Numida meleagris
XM_021292124.1	Columba livia
XM_020584929.1	Corvus cornix
XM_010716406.2	Meleagris gallopavo
XM_009286701.2	Aptenodytes forsteri
XM_015637394.1	Parus major
XM_017822296.1	Lepidothrix coronata
XM_017726488.1	Corvus brachyrhynchos
XM_005051027.1	Ficedula albicollis
XM_015871479.1	Coturnix japonica
XM_014951757.1	Calidris pugnax
XM_014877896.1	Sturnus vulgaris
XM_005527059.2	Pseudopodoces humilis
XM_013944374.1	Apteryx australis
XM_011577590.1	Aquila chrysaetos
XM_009325088.1	Pygoscelis adeliae
XM_010568338.1	Haliaeetus leucocephalus
XM_010294821.1	Phaethon lepturus
XM_010227694.1	Tinamus guttatus
XM_010127647.1	Chlamydotis macqueenii
XM_010183050.1	Mesitornis unicolor
XM_010156511.1	Eurypyga helias
XM_010140080.1	Buceros rhinoceros
XM_010001672.1	Chaetura pelagica
XM_009971204.1	Tyto alba
XM_009978614.1	Tauraco erythrolophus
XM_010022847.1	Nestor notabilis
XM_009953085.1	Leptosomus discolor
XM_009932079.1	Opisthocomus hoazin
XM_009930069.1	Haliaeetus albicilla
XM_009900990.1	Picoides pubescens
XM_009890363.1	Charadrius vociferus
XM_009871276.1	Apaloderma vittatum
XM_009818649.1	Gavia stellata
XM_009694637.1	Cariama cristata
XM_009639747.1	Egretta garzetta
XM_009688964.1	Struthio camelus
XM_009573211.1	Fulmarus glacialis
XM_009565957.1	Cuculus canorus
XM_009514576.1	Phalacrocorax carbo
XM_009469379.1	Nipponia nippon
XM_009484213.1	Pelecanus crispus
XM_009075585.1	Acanthisitta chloris
XM_008939548.1	Merops nubicus
ATP1B4
NM_001044651.1	Gallus gallus
NM_001044651.1	Gallus gallus
XM_031056107.1	Geospiza fortis
XM_030967767.1	Camarhynchus parvulus
XM_030498687.1	Strigops habroptila
XM_030449436.1	Calypte anna
XM_030272618.1	Taeniopygia guttata
XM_018914360.2	Serinus canaria
XM_029996935.1	Aquila chrysaetos
XM_018070821.2	Manacus vitellinus
XM_010173301.1	Antrostomus carolinensis
XM_027898423.1	Empidonax traillii
XM_027799478.1	Falco cherrug
XM_027791905.1	Falco peregrinus
XM_027716612.1	Pipra filicauda
XM_027645174.1	Corapipo altera
XM_027687339.1	Neopelma chrysocephalum
XM_005022118.4	Anas platyrhynchos
XM_026848295.1	Athene cunicularia
XM_026791901.1	Zonotrichia albicollis
XM_026123115.1	Dromaius novaehollandiae
XM_026061053.1	Apteryx rowi
XM_026039013.1	Nothoprocta perdicaria
XM_025149573.1	Gallus gallus
XM_023926064.1	Cyanistes caeruleus
XM_021548496.1	Lonchura striata
XM_021406027.1	Numida meleagris
XM_021290283.1	Columba livia
XM_010407678.2	Corvus cornix
XM_010715456.2	Meleagris gallopavo
XM_009275310.2	Aptenodytes forsteri
XM_015625936.2	Parus major
XM_017815179.1	Lepidothrix coronata
XM_017743116.1	Corvus brachyrhynchos
XM_016298360.1	Ficedula albicollis
XM_015860733.1	Coturnix japonica
XM_014954986.1	Calidris pugnax
XM_014886542.1	Sturnus vulgaris
XM_014255346.1	Pseudopodoces humilis
XM_013946312.1	Apteryx australis
XM_013185105.1	Anser cygnoides
XM_011578031.1	Aquila chrysaetos
XM_009330873.1	Pygoscelis adeliae
XM_010568962.1	Haliaeetus leucocephalus
XM_010312513.1	Balearica regulorum
XM_010286138.1	Phaethon lepturus
XM_010212092.1	Tinamus guttatus
XM_010196394.1	Colius striatus
XM_010115913.1	Chlamydotis macqueenii
XM_010191500.1	Mesitornis unicolor
XM_010075057.1	Pterocles gutturalis
XM_010151542.1	Eurypyga helias
XM_010131328.1	Buceros rhinoceros
XM_009997117.1	Chaetura pelagica
XM_009965667.1	Tyto alba
XM_009978886.1	Tauraco erythrolophus
XM_010022837.1	Nestor notabilis
XM_009934682.1	Opisthocomus hoazin
XM_009917398.1	Haliaeetus albicilla
XM_009889342.1	Charadrius vociferus
XM_009901548.1	Picoides pubescens
XM_009867906.1	Apaloderma vittatum
XM_009695771.1	Cariama cristata
XM_009811334.1	Gavia stellata
XM_009636377.1	Egretta garzetta
XM_009672037.1	Struthio camelus
XM_009583719.1	Fulmarus glacialis
XM_009566324.1	Cuculus canorus
XM_009509772.1	Phalacrocorax carbo
XM_009472314.1	Nipponia nippon
XM_009486689.1	Pelecanus crispus
XM_009071967.1	Acanthisitta chloris
XM_008948802.1	Merops nubicus
CACNA1D
XM_015293005.2	Gallus gallus
XM_031058244.1	Geospiza fortis
XM_030956521.1	Camarhynchus parvulus
XM_030502301.1	Strigops habroptila
XM_030458637.1	Calypte anna
XM_030283240.1	Taeniopygia guttata
XM_018915028.2	Serinus canaria
XM_030043566.1	Aquila chrysaetos
XM_029958237.1	Manacus vitellinus
XM_029083890.1	Antrostomus carolinensis
NM_205034.2	Gallus gallus
XM_027886272.1	Empidonax traillii
XM_027806931.1	Falco cherrug
XM_027782924.1	Falco peregrinus
XM_027728032.1	Pipra filicauda
XM_027640427.1	Corapipo altera
XM_027701095.1	Neopelma chrysocephalum
XM_027467333.1	Anas platyrhynchos
XM_026857486.1	Athene cunicularia
XM_026792461.1	Zonotrichia albicollis
XM_026102808.1	Dromaius novaehollandiae
XM_026076620.1	Apteryx rowi
XM_026046066.1	Nothoprocta perdicaria
XM_015293005.2	Gallus gallus
XM_023935446.1	Cyanistes caeruleus
XM_021533117.1	Lonchura striata
XM_021409355.1	Numida meleagris
XM_021283242.1	Columba livia
XM_020583735.1	Corvus cornix
XM_019620076.1	Meleagris gallopavo
XM_019473470.1	Aptenodytes forsteri
XM_015640943.1	Parus major
XM_017820003.1	Lepidothrix coronata
XM_017732415.1	Corvus brachyrhynchos
XM_016301457.1	Ficedula albicollis
XM_015875176.1	Coturnix japonica
XM_014943234.1	Calidris pugnax
XM_014869597.1	Sturnus vulgaris
XM_005522125.1	Pseudopodoces humilis
XM_013947517.1	Apteryx australis
XM_013201061.1	Anser cygnoides
XM_011573585.1	Aquila chrysaetos
XM_009334220.1	Pygoscelis adeliae
XM_010572683.1	Haliaeetus leucocephalus
XM_010309424.1	Balearica regulorum
XM_010288426.1	Phaethon lepturus
XM_010228210.1	Tinamus guttatus
XM_010207431.1	Colius striatus
XM_010124049.1	Chlamydotis macqueenii
XM_010084543.1	Pterocles gutturalis
XM_010157852.1	Eurypyga helias
XM_010140374.1	Buceros rhinoceros
XM_009963366.1	Tyto alba
XM_009986867.1	Tauraco erythrolophus
XM_009993306.1	Chaetura pelagica
XM_010013655.1	Nestor notabilis
XM_009946100.1	Leptosomus discolor
XM_009944473.1	Opisthocomus hoazin
XM_009918097.1	Haliaeetus albicilla
XM_009900692.1	Picoides pubescens
XM_009880937.1	Charadrius vociferus
XM_009864410.1	Apaloderma vittatum
XM_009700033.1	Cariama cristata
XM_009821827.1	Gavia stellata
XM_009639333.1	Egretta garzetta
XM_009688268.1	Struthio camelus
XM_009585209.1	Fulmarus glacialis
XM_009569371.1	Cuculus canorus
XM_009507291.1	Phalacrocorax carbo
XM_009462991.1	Nipponia nippon
XM_009485350.1	Pelecanus crispus
XM_009075230.1	Acanthisitta chloris
XM_008948442.1	Merops nubicus
CD36
NM_001030731.1	Gallus gallus
NM_001030731.1	Gallus gallus
NM_001282823.1	Columba livia
XM_005430041.2	Geospiza fortis
XM_009086862.3	Serinus canaria
XM_018068105.2	Manacus vitellinus
XM_010166396.1	Antrostomus carolinensis
XM_005443450.2	Falco cherrug
XM_005243466.2	Falco peregrinus
XM_005016712.4	Anas platyrhynchos
XM_026868654.1	Athene cunicularia
XM_026794806.1	Zonotrichia albicollis
XM_026095048.1	Dromaius novaehollandiae
XM_026068899.1	Apteryx rowi
XM_026052212.1	Nothoprocta perdicaria
XM_023919007.1	Cyanistes caeruleus
XM_021528834.1	Lonchura striata
XM_021384471.1	Numida meleagris
XM_019283647.2	Corvus cornix
XM_010726962.2	Meleagris gallopavo
XM_009285533.2	Aptenodytes forsteri
XM_015627945.2	Parus major
XM_017745987.1	Corvus brachyrhynchos
XM_005039202.2	Ficedula albicollis
XM_015877679.1	Coturnix japonica
XM_014963808.1	Calidris pugnax
XM_014883467.1	Sturnus vulgaris
XM_014255183.1	Pseudopodoces humilis
XM_013944084.1	Apteryx australis
XM_013180471.1	Anser cygnoides
XM_011571873.1	Aquila chrysaetos
XM_009328357.1	Pygoscelis adeliae
XM_010580939.1	Haliaeetus leucocephalus
XM_010312667.1	Balearica regulorum
XM_010283617.1	Phaethon lepturus
XM_010220068.1	Tinamus guttatus
XM_010196345.1	Colius striatus
XM_010118263.1	Chlamydotis macqueenii
XM_010187266.1	Mesitornis unicolor
XM_010085073.1	Pterocles gutturalis
XM_010150444.1	Eurypyga helias
XM_010146016.1	Buceros rhinoceros
XM_010001786.1	Chaetura pelagica
XM_009964300.1	Tyto alba
XM_009977524.1	Tauraco erythrolophus
XM_010023963.1	Nestor notabilis
XM_009954864.1	Leptosomus discolor
XM_009943570.1	Opisthocomus hoazin
XM_009926620.1	Haliaeetus albicilla
XM_009882924.1	Charadrius vociferus
XM_009900019.1	Picoides pubescens
XM_009879244.1	Apaloderma vittatum
XM_009817259.1	Gavia stellata
XM_009645655.1	Egretta garzetta
XM_009680418.1	Struthio camelus
XM_009580086.1	Fulmarus glacialis
XM_009568577.1	Cuculus canorus
XM_009512678.1	Phalacrocorax carbo
XM_009462914.1	Nipponia nippon
XM_009070415.1	Acanthisitta chloris
XM_008936099.1	Merops nubicus
KF460562.1	Anser anser
XM_031064475.1	Geospiza fortis
XM_030960152.1	Camarhynchus parvulus
XM_030479613.1	Strigops habroptila
XM_030445421.1	Calypte anna
XM_030291428.1	Taeniopygia guttata
XM_030238301.1	Serinus canaria
XM_030015468.1	Aquila chrysaetos
XM_027886301.1	Empidonax traillii
XM_027730002.1	Pipra filicauda
XM_027639773.1	Corapipo altera
XM_027679459.1	Neopelma chrysocephalum
XM_027459773.1	Anas platyrhynchos
XM_019006698.1	Parus major
XM_017832834.1	Lepidothrix coronata
CEL
NM_001012997.1	Gallus gallus
NM_001012997.1	Gallus gallus
XM_031057294.1	Geospiza fortis
XM_030961743.1	Camarhynchus parvulus
XM_030507278.1	Strigops habroptila
XM_030461265.1	Calypte anna
XM_030286996.1	Taeniopygia guttata
XM_009093393.3	Serinus canaria
XM_030000294.1	Aquila chrysaetos
XM_029960573.1	Manacus vitellinus
XM_010177260.1	Antrostomus carolinensis
XM_027809589.1	Falco cherrug
XM_027778041.1	Falco peregrinus
XM_027687930.1	Neopelma chrysocephalum
XM_027470603.1	Anas platyrhynchos
XM_026860779.1	Athene cunicularia
XM_014272086.1	Zonotrichia albicollis
XM_026062033.1	Apteryx rowi
XM_026049343.1	Nothoprocta perdicaria
XM_021543765.1	Lonchura striata
XM_020584485.1	Corvus cornix
XM_003211290.3	Meleagris gallopavo
XM_009286962.2	Aptenodytes forsteri
XM_015644522.1	Parus major
XM_017809921.1	Lepidothrix coronata
XM_008642184.2	Corvus brachyrhynchos
XM_015878843.1	Coturnix japonica
XM_014943062.1	Calidris pugnax
XM_014873112.1	Sturnus vulgaris
XM_013941770.1	Apteryx australis
XM_011579721.1	Aquila chrysaetos
XM_009322059.1	Pygoscelis adeliae
XM_010570852.1	Haliaeetus leucocephalus
XM_010305011.1	Balearica regulorum
XM_010286633.1	Phaethon lepturus
XM_010212456.1	Tinamus guttatus
XM_010118936.1	Chlamydotis macqueenii
XM_010193135.1	Mesitornis unicolor
XM_010078554.1	Pterocles gutturalis
XM_010148627.1	Eurypyga helias
XM_010132732.1	Buceros rhinoceros
XM_009998870.1	Chaetura pelagica
XM_009967788.1	Tyto alba
XM_010010141.1	Nestor notabilis
XM_009957361.1	Leptosomus discolor
XM_009934760.1	Opisthocomus hoazin
XM_009920134.1	Haliaeetus albicilla
XM_009892240.1	Charadrius vociferus
XM_009896201.1	Picoides pubescens
XM_009868876.1	Apaloderma vittatum
XM_009816336.1	Gavia stellata
XM_009709669.1	Cariama cristata
XM_009636105.1	Egretta garzetta
XM_009665759.1	Struthio camelus
XM_009588242.1	Fulmarus glacialis
XM_009569612.1	Cuculus canorus
XM_009501155.1	Phalacrocorax carbo
XM_009476979.1	Nipponia nippon
XM_009491894.1	Pelecanus crispus
CELA3B
XM_015297237.2	Gallus gallus
XM_030018096.1	Aquila chrysaetos
XM_027728266.1	Pipra filicauda
XM_015297237.2	Gallus gallus
XM_021417691.1	Numida meleagris
XM_015648099.1	Parus major
XM_008632466.2	Corvus brachyrhynchos
XM_015882256.1	Coturnix japonica
XM_005533158.2	Pseudopodoces humilis
XM_011585456.1	Aquila chrysaetos
XM_010577489.1	Haliaeetus leucocephalus
XM_009646569.1	Egretta garzetta
CLPS
NM_001145491.1	Gallus gallus
XM_005429375.1	Geospiza fortis
XM_030965927.1	Camarhynchus parvulus
XM_030473465.1	Strigops habroptila
XM_008499565.2	Calypte anna
XM_030255834.1	Taeniopygia guttata
XM_009098402.3	Serinus canaria
XM_029999572.1	Aquila chrysaetos
XM_008934318.2	Manacus vitellinus
NM_001145491.1	Gallus gallus
XM_027899914.1	Empidonax traillii
XM_027816387.1	Falco cherrug
XM_005239713.2	Falco peregrinus
XM_027728416.1	Pipra filicauda
XM_027659956.1	Corapipo altera
XM_027695010.1	Neopelma chrysocephalum
XM_027444731.1	Anas platyrhynchos
XM_005492805.2	Zonotrichia albicollis
XM_026111886.1	Dromaius novaehollandiae
XM_026056515.1	Apteryx rowi
XM_026053107.1	Nothoprocta perdicaria
XM_023942271.1	Cyanistes caeruleus
XM_021535976.1	Lonchura striata
XM_021377385.1	Numida meleagris
XM_005513686.2	Columba livia
XM_019288926.2	Corvus cornix
XM_003212824.3	Meleagris gallopavo
XM_009272957.1	Aptenodytes forsteri
XM_015650502.1	Parus major
XM_017835785.1	Lepidothrix coronata
XM_017727190.1	Corvus brachyrhynchos
XM_005059435.2	Ficedula albicollis
XM_015884787.1	Coturnix japonica
XM_014953642.1	Calidris pugnax
XM_013196969.1	Anser cygnoides
XM_011592173.1	Aquila chrysaetos
XM_009334772.1	Pygoscelis adeliae
XM_010584787.1	Haliaeetus leucocephalus
XM_010203631.1	Colius striatus
XM_010122512.1	Chlamydotis macqueenii
XM_010182577.1	Mesitornis unicolor
XM_010082488.1	Pterocles gutturalis
XM_009997310.1	Chaetura pelagica
XM_009987105.1	Tauraco erythrolophus
XM_010012600.1	Nestor notabilis
XM_009949325.1	Leptosomus discolor
XM_009638237.1	Egretta garzetta
XM_009564535.1	Cuculus canorus
XM_009465713.1	Nipponia nippon
XM_009073929.1	Acanthisitta chloris
XM_008938562.1	Merops nubicus
CPA2
XM_015283148.2	Gallus gallus
XM_030479761.1	Strigops habroptila
XM_030455786.1	Calypte anna
XM_002187371.2	Taeniopygia guttata
XM_027632231.1	Corapipo altera
XM_026868369.1	Athene cunicularia
NM_001257214.1	Gallus gallus
XM_021384236.1	Numida meleagris
XM_011572035.1	Aquila chrysaetos
XM_009331002.1	Pygoscelis adeliae
XM_010581063.1	Haliaeetus leucocephalus
XM_010211464.1	Tinamus guttatus
XM_010200804.1	Colius striatus
XM_010129482.1	Chlamydotis macqueenii
XM_010188337.1	Mesitornis unicolor
XM_010076172.1	Pterocles gutturalis
XM_010161866.1	Eurypyga helias
XM_009972450.1	Tyto alba
XM_010007658.1	Chaetura pelagica
XM_010023508.1	Nestor notabilis
XM_009947739.1	Leptosomus discolor
XM_009937577.1	Opisthocomus hoazin
XM_009900293.1	Picoides pubescens
XM_009882985.1	Charadrius vociferus
XM_009878315.1	Apaloderma vittatum
XM_009810181.1	Gavia stellata
XM_009635700.1	Egretta garzetta
XM_009679294.1	Struthio camelus
XM_009574434.1	Fulmarus glacialis
XM_009563376.1	Cuculus canorus
XM_009462591.1	Nipponia nippon
XM_009070822.1	Acanthisitta chloris
XM_008945511.1	Merops nubicus
CPB1
NM_001277445.1	Gallus gallus
XM_005427986.1	Geospiza fortis
XM_030954468.1	Camarhynchus parvulus
XM_030494757.1	Strigops habroptila
XM_008493297.2	Calypte anna
XM_002188835.3	Taeniopygia guttata
XM_009089172.3	Serinus canaria
XM_030027386.1	Aquila chrysaetos
XM_029960742.1	Manacus vitellinus
NM_001291523.1	Columba livia
XM_010172414.1	Antrostomus carolinensis
XM_005443652.2	Falco cherrug
XM_005237724.2	Falco peregrinus
XM_027650474.1	Corapipo altera
XM_027685956.1	Neopelma chrysocephalum
XM_026854838.1	Athene cunicularia
XM_005489438.2	Zonotrichia albicollis
XM_026097526.1	Dromaius novaehollandiae
XM_026058095.1	Apteryx rowi
XM_026039538.1	Nothoprocta perdicaria
NM_001277445.1	Gallus gallus
XM_023933112.1	Cyanistes caeruleus
XM_021536904.1	Lonchura striata
XM_021395820.1	Numida meleagris
XM_003209102.3	Meleagris gallopavo
XM_017726451.1	Corvus brachyrhynchos
XM_005051055.1	Ficedula albicollis
XM_015871658.1	Coturnix japonica
XM_013944317.1	Apteryx australis
XM_011577632.1	Aquila chrysaetos
XM_010568362.1	Haliaeetus leucocephalus
XM_010223529.1	Tinamus guttatus
XM_010115865.1	Chlamydotis macqueenii
XM_010179254.1	Mesitornis unicolor
XM_010073593.1	Pterocles gutturalis
XM_010157693.1	Eurypyga helias
XM_010001718.1	Chaetura pelagica
XM_009965037.1	Tyto alba
XM_009959092.1	Leptosomus discolor
XM_009944825.1	Opisthocomus hoazin
XM_009883384.1	Charadrius vociferus
XM_009910849.1	Picoides pubescens
XM_009699615.1	Cariama cristata
XM_009639764.1	Egretta garzetta
XM_009688990.1	Struthio camelus
XM_009585814.1	Fulmarus glacialis
XM_009565592.1	Cuculus canorus
XM_009468476.1	Nipponia nippon
CPB2
XM_417046.5	Gallus gallus
XM_417046.5	Gallus gallus
XM_021375807.1	Numida meleagris
XM_003203331.3	Meleagris gallopavo
XM_015851772.1	Coturnix japonica
XM_005420764.1	Geospiza fortis
XM_030953726.1	Camarhynchus parvulus
XM_030477413.1	Strigops habroptila
XM_008492795.2	Calypte anna
XM_030272389.1	Taeniopygia guttata
XM_018908663.2	Serinus canaria
XM_030036309.1	Aquila chrysaetos
XM_029960921.1	Manacus vitellinus
XM_027888884.1	Empidonax traillii
XM_027815576.1	Falco cherrug
XM_027790680.1	Falco peregrinus
XM_027720344.1	Pipra filicauda
XM_027649141.1	Corapipo altera
XM_027674348.1	Neopelma chrysocephalum
XM_027471851.1	Anas platyrhynchos
XM_026851602.1	Athene cunicularia
XM_005482369.1	Zonotrichia albicollis
XM_026108495.1	Dromaius novaehollandiae
XM_026072227.1	Apteryx rowi
XM_026042865.1	Nothoprocta perdicaria
XM_023938985.1	Cyanistes caeruleus
XM_021528452.1	Lonchura striata
XM_005501812.3	Columba livia
XM_019286305.1	Corvus cornix
XM_009284909.1	Aptenodytes forsteri
XM_015617959.1	Parus major
XM_017815158.1	Lepidothrix coronata
XM_017733605.1	Corvus brachyrhynchos
XM_005037868.2	Ficedula albicollis
XM_014965815.1	Calidris pugnax
XM_014868805.1	Sturnus vulgaris
XM_014263152.1	Pseudopodoces humilis
XM_013948332.1	Apteryx australis
XM_013179591.1	Anser cygnoides
XM_011591136.1	Aquila chrysaetos
XM_009322849.1	Pygoscelis adeliae
XM_010583442.1	Haliaeetus leucocephalus
XM_010305922.1	Balearica regulorum
XM_010283492.1	Phaethon lepturus
XM_010228475.1	Tinamus guttatus
XM_010127025.1	Chlamydotis macqueenii
XM_010180591.1	Mesitornis unicolor
XM_010082029.1	Pterocles gutturalis
XM_010145750.1	Buceros rhinoceros
XM_010000865.1	Chaetura pelagica
XM_010017056.1	Nestor notabilis
XM_009950900.1	Leptosomus discolor
XM_009942843.1	Opisthocomus hoazin
XM_009917228.1	Haliaeetus albicilla
XM_009907715.1	Picoides pubescens
XM_009880973.1	Charadrius vociferus
XM_009874851.1	Apaloderma vittatum
XM_009703424.1	Cariama cristata
XM_009812616.1	Gavia stellata
XM_009644807.1	Egretta garzetta
XM_009682401.1	Struthio camelus
XM_009588237.1	Fulmarus glacialis
XM_009557787.1	Cuculus canorus
XM_009463150.1	Nipponia nippon
XM_009489326.1	Pelecanus crispus
XM_009071861.1	Acanthisitta chloris
CTRB1
XM_011573932.1	Aquila chrysaetos
XM_021408679.1	Numida meleagris
XM_005526309.1	Pseudopodoces humilis
XM_011573932.1	Aquila chrysaetos
XM_010584290.1	Haliaeetus leucocephalus
XM_010221121.1	Tinamus guttatus
XM_009557148.1	Cuculus canorus
CTRL
NM_001277625.1	Gallus gallus
XM_031058468.1	Geospiza fortis
XM_030956149.1	Camarhynchus parvulus
XM_030469867.1	Strigops habroptila
XM_030457803.1	Calypte anna
XM_002195881.3	Taeniopygia guttata
XM_009090709.3	Serinus canaria
XM_030026745.1	Aquila chrysaetos
XM_018083368.2	Manacus vitellinus
XM_029084811.1	Antrostomus carolinensis
XM_027906430.1	Empidonax traillii
XM_005440303.2	Falco cherrug
XM_005229214.2	Falco peregrinus
XM_027716193.1	Pipra filicauda
XM_027646664.1	Corapipo altera
XM_027685350.1	Neopelma chrysocephalum
XM_027466382.1	Anas platyrhynchos
XM_026856889.1	Athene cunicularia
XM_005489887.3	Zonotrichia albicollis
XM_026113223.1	Dromaius novaehollandiae
XM_026085422.1	Apteryx rowi
NM_001277625.1	Gallus gallus
XM_021541155.1	Lonchura striata
XM_021408051.1	Numida meleagris
XM_010403442.2	Corvus cornix
XM_010717862.2	Meleagris gallopavo
XM_009290761.1	Aptenodytes forsteri
XM_015639685.1	Parus major
XM_017824321.1	Lepidothrix coronata
XM_008638731.2	Corvus brachyrhynchos
XM_016301094.1	Ficedula albicollis
XM_015873790.1	Coturnix japonica
XM_014947777.1	Calidris pugnax
XM_014880757.1	Sturnus vulgaris
XM_005526270.2	Pseudopodoces humilis
XM_013942723.1	Apteryx australis
XM_013176535.1	Anser cygnoides
XM_011574210.1	Aquila chrysaetos
XM_009319949.1	Pygoscelis adeliae
XM_010583604.1	Haliaeetus leucocephalus
XM_010301198.1	Balearica regulorum
XM_010122570.1	Chlamydotis macqueenii
XM_010178996.1	Mesitornis unicolor
XM_010007842.1	Chaetura pelagica
XM_009979696.1	Tauraco erythrolophus
XM_009957703.1	Leptosomus discolor
XM_009900043.1	Picoides pubescens
XM_009894454.1	Charadrius vociferus
XM_009877877.1	Apaloderma vittatum
XM_009706086.1	Cariama cristata
XM_009685506.1	Struthio camelus
XM_009571184.1	Cuculus canorus
XM_009470455.1	Nipponia nippon
XM_008944825.1	Merops nubicus
DGAT1
XM_030474439.1	Strigops habroptila
XM_030474439.1	Strigops habroptila
XM_030261563.1	Taeniopygia guttata
XM_030012155.1	Aquila chrysaetos
XM_027811279.1	Falco cherrug
XM_027783523.1	Falco peregrinus
XM_026114775.1	Dromaius novaehollandiae
XM_026088124.1	Apteryx rowi
XM_026034348.1	Nothoprocta perdicaria
XM_017840292.1	Lepidothrix coronata
XM_014894218.1	Sturnus vulgaris
XM_014262602.1	Pseudopodoces humilis
XM_013946611.1	Apteryx australis
XM_011599447.1	Aquila chrysaetos
XM_010566824.1	Haliaeetus leucocephalus
XM_009886849.1	Charadrius vociferus
XM_009897113.1	Picoides pubescens
XM_009666057.1	Struthio camelus
DGAT2
XM_419374.6	Gallus gallus
MF979806.1	Emberiza melanocephala
AM883136.1	Cairina moschata
AM883115.1	Anas platyrhynchos
XM_005425823.3	Geospiza fortis
XM_030959155.1	Camarhynchus parvulus
XM_030475705.1	Strigops habroptila
XM_008495186.2	Calypte anna
XM_030259922.1	Taeniopygia guttata
XM_030234293.1	Serinus canaria
XM_030042770.1	Aquila chrysaetos
XM_029961463.1	Manacus vitellinus
XM_010165326.2	Antrostomus carolinensis
XM_027888231.1	Empidonax traillii
XM_027807803.1	Falco cherrug
XM_027777922.1	Falco peregrinus
XM_027717836.1	Pipra filicauda
XM_027663552.1	Corapipo altera
XM_027699801.1	Neopelma chrysocephalum
XM_027466264.1	Anas platyrhynchos
XM_026850577.1	Athene cunicularia
XM_005487158.3	Zonotrichia albicollis
XM_026097954.1	Dromaius novaehollandiae
XM_026074734.1	Apteryx rowi
XM_026040967.1	Nothoprocta perdicaria
XM_419374.6	Gallus gallus
XM_023943956.1	Cyanistes caeruleus
XM_021532426.1	Lonchura striata
XM_021384091.1	Numida meleagris
XM_005500604.2	Columba livia
XM_019283927.1	Corvus cornix
XM_010706269.2	Meleagris gallopavo
XM_009286152.2	Aptenodytes forsteri
XM_015643723.2	Parus major
XM_017836004.1	Lepidothrix coronata
XM_017731675.1	Corvus brachyrhynchos
XM_005038786.2	Ficedula albicollis
XM_015852593.1	Coturnix japonica
XM_014960616.1	Calidris pugnax
XM_014882080.1	Sturnus vulgaris
XM_014253609.1	Pseudopodoces humilis
XM_013191286.1	Anser cygnoides
XM_011584819.1	Aquila chrysaetos
XM_009321955.1	Pygoscelis adeliae
XM_010576623.1	Haliaeetus leucocephalus
XM_010308707.1	Balearica regulorum
XM_010290968.1	Phaethon lepturus
XM_010206830.1	Colius striatus
XM_010122424.1	Chlamydotis macqueenii
XM_010191905.1	Mesitornis unicolor
XM_010081076.1	Pterocles gutturalis
XM_010148038.1	Eurypyga helias
XM_010140986.1	Buceros rhinoceros
XM_009965344.1	Tyto alba
XM_009988514.1	Tauraco erythrolophus
XM_010007196.1	Chaetura pelagica
XM_010024311.1	Nestor notabilis
XM_009931048.1	Opisthocomus hoazin
XM_009929659.1	Haliaeetus albicilla
XM_009890701.1	Charadrius vociferus
XM_009902904.1	Picoides pubescens
XM_009873765.1	Apaloderma vittatum
XM_009694739.1	Cariama cristata
XM_009810169.1	Gavia stellata
XM_009637144.1	Egretta garzetta
XM_009688323.1	Struthio camelus
XM_009566422.1	Cuculus canorus
XM_009510256.1	Phalacrocorax carbo
XM_009476476.1	Nipponia nippon
XM_009478089.1	Pelecanus crispus
XM_009083805.1	Acanthisitta chloris
XM_008941617.1	Merops nubicus
KF460563.1	Anser anser
DPP4
NM_001031255.3	Gallus gallus
XM_014306574.2	Geospiza fortis
XM_030952750.1	Camarhynchus parvulus
XM_030488865.1	Strigops habroptila
XM_030454286.1	Calypte anna
XM_030278373.1	Taeniopygia guttata
XM_018911470.2	Serinus canaria
XM_030017006.1	Aquila chrysaetos
XM_018072536.2	Manacus vitellinus
XM_029086754.1	Antrostomus carolinensis
XM_027899946.1	Empidonax traillii
XM_014282916.2	Falco cherrug
XM_013296766.2	Falco peregrinus
XM_027734192.1	Pipra filicauda
XM_027637336.1	Corapipo altera
XM_027678756.1	Neopelma chrysocephalum
XM_027461607.1	Anas platyrhynchos
XM_026852469.1	Athene cunicularia
XM_014265728.2	Zonotrichia albicollis
XM_026094542.1	Dromaius novaehollandiae
XM_026077941.1	Apteryx rowi
XM_026038601.1	Nothoprocta perdicaria
NM_001031255.3	Gallus gallus
XM_023930450.1	Cyanistes caeruleus
XM_021528605.1	Lonchura striata
XM_021399403.1	Numida meleagris
XM_021290908.1	Columba livia
XM_019290490.1	Corvus cornix
XM_019470902.1	Aptenodytes forsteri
XM_015634518.1	Parus major
XM_017836294.1	Lepidothrix coronata
XM_017726999.1	Corvus brachyrhynchos
XM_005049424.1	Ficedula albicollis
XM_015869085.1	Coturnix japonica
XM_014954723.1	Calidris pugnax
XM_014880883.1	Sturnus vulgaris
XM_014249143.1	Pseudopodoces humilis
XM_013960467.1	Apteryx australis
XM_013171141.1	Anser cygnoides
XM_011580051.1	Aquila chrysaetos
XM_009325445.1	Pygoscelis adeliae
XM_010569541.1	Haliaeetus leucocephalus
XM_010313368.1	Balearica regulorum
XM_010288504.1	Phaethon lepturus
XM_010228801.1	Tinamus guttatus
XM_010117024.1	Chlamydotis macqueenii
XM_010182248.1	Mesitornis unicolor
XM_010078790.1	Pterocles gutturalis
XM_010153533.1	Eurypyga helias
XM_010133207.1	Buceros rhinoceros
XM_009969592.1	Tyto alba
XM_009996287.1	Chaetura pelagica
XM_009990073.1	Tauraco erythrolophus
XM_010009799.1	Nestor notabilis
XM_009958457.1	Leptosomus discolor
XM_009934134.1	Opisthocomus hoazin
XM_009918923.1	Haliaeetus albicilla
XM_009901195.1	Picoides pubescens
XM_009894651.1	Charadrius vociferus
XM_009870906.1	Apaloderma vittatum
XM_009703041.1	Cariama cristata
XM_009819331.1	Gavia stellata
XM_009640707.1	Egretta garzetta
XM_009676244.1	Struthio camelus
XM_009586388.1	Fulmarus glacialis
XM_009555653.1	Cuculus canorus
XM_009501127.1	Phalacrocorax carbo
XM_009462077.1	Nipponia nippon
XM_009084548.1	Acanthisitta chloris
XM_008944396.1	Merops nubicus
FABP1
NM_204192.3	Gallus gallus
XM_005428330.2	Geospiza fortis
XM_030948124.1	Camarhynchus parvulus
XM_030492292.1	Strigops habroptila
XM_008501865.2	Calypte anna
XM_009098574.2	Serinus canaria
XM_030013258.1	Aquila chrysaetos
XM_008930976.3	Manacus vitellinus
XM_010168520.1	Antrostomus carolinensis
XM_027902495.1	Empidonax traillii
XM_005446374.2	Falco cherrug
XM_005229853.2	Falco peregrinus
XM_027722828.1	Pipra filicauda
XM_027667171.1	Corapipo altera
XM_027691258.1	Neopelma chrysocephalum
XM_005023289.4	Anas platyrhynchos
XM_026847044.1	Athene cunicularia
XM_005490844.2	Zonotrichia albicollis
XM_026112662.1	Dromaius novaehollandiae
XM_026064672.1	Apteryx rowi
XM_026034234.1	Nothoprocta perdicaria
NM_204192.3	Gallus gallus
XM_023925709.1	Cyanistes caeruleus
XM_021535740.1	Lonchura striata
XM_021397100.1	Numida meleagris
XM_005509957.2	Columba livia
XM_010402092.2	Corvus cornix
KU230439.1	Coturnix japonica
XM_010710589.1	Meleagris gallopavo
XM_009289400.1	Aptenodytes forsteri
XM_015625757.1	Parus major
XM_017835253.1	Lepidothrix coronata
XM_008645115.2	Corvus brachyrhynchos
NM_001271524.1	Taeniopygia guttata
XM_005045580.1	Ficedula albicollis
XM_015862881.1	Coturnix japonica
XM_014936005.1	Calidris pugnax
XM_014876251.1	Sturnus vulgaris
XM_005517927.2	Pseudopodoces humilis
XM_013943183.1	Apteryx australis
XM_013177178.1	Anser cygnoides
XM_011588814.1	Aquila chrysaetos
XM_009331870.1	Pygoscelis adeliae
XM_010580740.1	Haliaeetus leucocephalus
XM_010302732.1	Balearica regulorum
XM_010291326.1	Phaethon lepturus
XM_010217683.1	Tinamus guttatus
XM_010195984.1	Colius striatus
XM_010129962.1	Chlamydotis macqueenii
XM_010184037.1	Mesitornis unicolor
XM_010079290.1	Pterocles gutturalis
XM_010147381.1	Eurypyga helias
XM_010144603.1	Buceros rhinoceros
XM_009995611.1	Chaetura pelagica
XM_009966092.1	Tyto alba
XM_009980049.1	Tauraco erythrolophus
XM_010019878.1	Nestor notabilis
XM_009953588.1	Leptosomus discolor
XM_009934744.1	Opisthocomus hoazin
XM_009915195.1	Haliaeetus albicilla
XM_009907871.1	Picoides pubescens
XM_009882509.1	Charadrius vociferus
XM_009872811.1	Apaloderma vittatum
XM_009818623.1	Gavia stellata
XM_009696358.1	Cariama cristata
XM_009639598.1	Egretta garzetta
XM_009686083.1	Struthio camelus
XM_009576123.1	Fulmarus glacialis
XM_009555985.1	Cuculus canorus
XM_009500266.1	Phalacrocorax carbo
XM_009471684.1	Nipponia nippon
XM_009486250.1	Pelecanus crispus
XM_009072055.1	Acanthisitta chloris
XM_008949780.1	Merops nubicus
FABP2
NM_001007923.1	Gallus gallus
XM_005427046.1	Geospiza fortis
XM_030946945.1	Camarhynchus parvulus
XM_030480501.1	Strigops habroptila
XM_002187506.3	Taeniopygia guttata
XM_009096285.3	Serinus canaria
XM_030025722.1	Aquila chrysaetos
XM_008928845.3	Manacus vitellinus
NM_001282808.1	Columba livia
XM_010165927.1	Antrostomus carolinensis
XM_027886964.1	Empidonax traillii
XM_005243131.2	Falco peregrinus
XM_005433765.2	Falco cherrug
XM_027741303.1	Pipra filicauda
XM_027659053.1	Corapipo altera
XM_027689820.1	Neopelma chrysocephalum
NM_001310343.1	Anas platyrhynchos
XM_026847643.1	Athene cunicularia
XM_005495284.1	Zonotrichia albicollis
XM_026096118.1	Dromaius novaehollandiae
XM_026081437.1	Apteryx rowi
XM_026034586.1	Nothoprocta perdicaria
XM_023926527.1	Cyanistes caeruleus
XM_021554959.1	Lonchura striata
XM_021396430.1	Numida meleagris
XM_010406436.2	Corvus cornix
KU230440.1	Coturnix japonica
XM_003205711.3	Meleagris gallopavo
XM_009289370.1	Aptenodytes forsteri
XM_015624378.1	Parus major
XM_017825100.1	Lepidothrix coronata
XM_008632315.2	Corvus brachyrhynchos
XM_005044606.1	Ficedula albicollis
XM_015861896.1	Coturnix japonica
XM_014949946.1	Calidris pugnax
XM_014886617.1	Sturnus vulgaris
XM_005533142.2	Pseudopodoces humilis
XM_013951621.1	Apteryx australis
XM_013185328.1	Anser cygnoides
XM_011583390.1	Aquila chrysaetos
XM_009334917.1	Pygoscelis adeliae
XM_010575553.1	Haliaeetus leucocephalus
XM_010303570.1	Balearica regulorum
XM_010293333.1	Phaethon lepturus
XM_010225940.1	Tinamus guttatus
XM_010201049.1	Colius striatus
XM_010121731.1	Chlamydotis macqueenii
XM_010184876.1	Mesitornis unicolor
XM_010082000.1	Pterocles gutturalis
XM_010155318.1	Eurypyga helias
XM_010137427.1	Buceros rhinoceros
XM_009998565.1	Chaetura pelagica
XM_009963087.1	Tyto alba
XM_009981241.1	Tauraco erythrolophus
XM_010012773.1	Nestor notabilis
XM_009951529.1	Leptosomus discolor
XM_009936526.1	Opisthocomus hoazin
XM_009926932.1	Haliaeetus albicilla
XM_009887881.1	Charadrius vociferus
XM_009911765.1	Picoides pubescens
XM_009873299.1	Apaloderma vittatum
XM_009696784.1	Cariama cristata
XM_009807429.1	Gavia stellata
XM_009634004.1	Egretta garzetta
XM_009674855.1	Struthio camelus
XM_009582627.1	Fulmarus glacialis
XM_009568244.1	Cuculus canorus
XM_009510521.1	Phalacrocorax carbo
XM_009472357.1	Nipponia nippon
XM_009485409.1	Pelecanus crispus
XM_009079963.1	Acanthisitta chloris
XM_008943005.1	Merops nubicus
JN202313.1	Anas platyrhynchos
FXYD2
XM_015297998.2	Gallus gallus
XM_030965017.1	Camarhynchus parvulus
XM_030464923.1	Calypte anna
XM_030290860.1	Taeniopygia guttata
XM_018923038.2	Serinus canaria
XM_030022793.1	Aquila chrysaetos
XM_027881333.1	Empidonax traillii
XM_027803186.1	Falco cherrug
XM_027790373.1	Falco peregrinus
XM_027737007.1	Pipra filicauda
XM_027655688.1	Corapipo altera
XM_027699401.1	Neopelma chrysocephalum
XM_027444176.1	Anas platyrhynchos
XM_014273036.2	Zonotrichia albicollis
XM_026114407.1	Dromaius novaehollandiae
XM_026057986.1	Apteryx rowi
NM_001302184.1	Gallus gallus
XM_023941401.1	Cyanistes caeruleus
XM_021530020.1	Lonchura striata
XM_021375901.1	Numida meleagris
XM_013372127.2	Columba livia
XM_010403792.2	Corvus cornix
XM_019470793.1	Aptenodytes forsteri
XM_015649957.2	Parus major
XM_017738528.1	Corvus brachyrhynchos
XM_014949618.1	Calidris pugnax
XM_014884727.1	Sturnus vulgaris
XM_014259872.1	Pseudopodoces humilis
XM_013187267.1	Anser cygnoides
XM_011601855.1	Aquila chrysaetos
XM_009319920.1	Pygoscelis adeliae
XM_010575094.1	Haliaeetus leucocephalus
XM_010301266.1	Balearica regulorum
XM_010185295.1	Mesitornis unicolor
XM_010082317.1	Pterocles gutturalis
XM_010133408.1	Buceros rhinoceros
XM_010020568.1	Nestor notabilis
XM_009571713.1	Cuculus canorus
XM_009460654.1	Nipponia nippon
XM_008943114.1	Merops nubicus
G6PC
XM_004948631.2	Gallus gallus
XM_005429611.2	Geospiza fortis
XM_030966330.1	Camarhynchus parvulus
XM_030508504.1	Strigops habroptila
XM_030465819.1	Calypte anna
XM_004174688.2	Taeniopygia guttata
XM_009096485.3	Serinus canaria
XM_030022094.1	Aquila chrysaetos
XM_008923925.3	Manacus vitellinus
XM_027896071.1	Empidonax traillii
XM_005439440.3	Falco cherrug
XM_005238837.3	Falco peregrinus
XM_027745851.1	Pipra filicauda
XM_027664732.1	Corapipo altera
XM_027702219.1	Neopelma chrysocephalum
XM_027445511.1	Anas platyrhynchos
XM_026864772.1	Athene cunicularia
XM_026797664.1	Zonotrichia albicollis
XM_026113577.1	Dromaius novaehollandiae
XM_026071320.1	Apteryx rowi
XM_026044582.1	Nothoprocta perdicaria
XM_004948631.2	Gallus gallus
XM_023942715.1	Cyanistes caeruleus
XM_021532842.1	Lonchura striata
XM_021377969.1	Numida meleagris
XM_005513579.3	Columba livia
XM_010412799.2	Corvus cornix
XM_019623350.1	Meleagris gallopavo
XM_009282916.1	Aptenodytes forsteri
XM_015651209.1	Parus major
XM_017834119.1	Lepidothrix coronata
XM_008640601.2	Corvus brachyrhynchos
XM_005059675.2	Ficedula albicollis
XM_015886014.1	Coturnix japonica
XM_014959194.1	Calidris pugnax
XM_014885425.1	Sturnus vulgaris
XM_005531484.2	Pseudopodoces humilis
XM_013951443.1	Apteryx australis
XM_013199769.1	Anser cygnoides
XM_011594188.1	Aquila chrysaetos
XM_009326589.1	Pygoscelis adeliae
XM_010585634.1	Haliaeetus leucocephalus
XM_010297383.1	Phaethon lepturus
XM_010209655.1	Colius striatus
XM_010188991.1	Mesitornis unicolor
XM_009994126.1	Chaetura pelagica
XM_009994125.1	Chaetura pelagica
XM_009984013.1	Tauraco erythrolophus
XM_009959176.1	Leptosomus discolor
XM_009944761.1	Opisthocomus hoazin
XM_009900856.1	Picoides pubescens
XM_009893787.1	Charadrius vociferus
XM_009872230.1	Apaloderma vittatum
XM_009648311.1	Egretta garzetta
XM_009648304.1	Egretta garzetta
XM_009555375.1	Cuculus canorus
XM_009461917.1	Nipponia nippon
XM_009081602.1	Acanthisitta chloris
XM_008938491.1	Merops nubicus
G6PC2
XM_025152633.1	Gallus gallus
XM_005415836.2	Geospiza fortis
XM_030952494.1	Camarhynchus parvulus
XM_030486376.1	Strigops habroptila
XM_008505132.2	Calypte anna
XM_030277429.1	Taeniopygia guttata
XM_030240547.1	Serinus canaria
XM_030018655.1	Aquila chrysaetos
XM_008931008.3	Manacus vitellinus
XM_010168025.1	Antrostomus carolinensis
XM_027911522.1	Empidonax traillii
XM_014283034.2	Falco cherrug
XM_027786355.1	Falco peregrinus
XM_027733507.1	Pipra filicauda
XM_027636859.1	Corapipo altera
XM_027678668.1	Neopelma chrysocephalum
XM_013098931.3	Anas platyrhynchos
XM_026852709.1	Athene cunicularia
XM_026791726.1	Zonotrichia albicollis
XM_026093919.1	Dromaius novaehollandiae
XM_026084540.1	Apteryx rowi
XM_026035000.1	Nothoprocta perdicaria
XM_026034992.1	Nothoprocta perdicaria
XM_025152633.1	Gallus gallus
XM_023931056.1	Cyanistes caeruleus
XM_021534767.1	Lonchura striata
XM_021398535.1	Numida meleagris
XM_021291476.1	Columba livia
XM_010406830.3	Corvus cornix
XM_019617169.1	Meleagris gallopavo
XM_009274881.2	Aptenodytes forsteri
XM_015634275.2	Parus major
XM_017836912.1	Lepidothrix coronata
XM_008634787.2	Corvus brachyrhynchos
XM_016299897.1	Ficedula albicollis
XM_015868589.1	Coturnix japonica
XM_014954490.1	Calidris pugnax
XM_014890916.1	Sturnus vulgaris
XM_014249272.1	Pseudopodoces humilis
XM_013960766.1	Apteryx australis
XM_013171447.1	Anser cygnoides
XM_011579570.1	Aquila chrysaetos
XM_009325410.1	Pygoscelis adeliae
XM_010567217.1	Haliaeetus leucocephalus
XM_010298281.1	Balearica regulorum
XM_010294162.1	Phaethon lepturus
XM_010220731.1	Tinamus guttatus
XM_010201668.1	Colius striatus
XM_010130675.1	Chlamydotis macqueenii
XM_010191870.1	Mesitornis unicolor
XM_010073467.1	Pterocles gutturalis
XM_010155506.1	Eurypyga helias
XM_010143228.1	Buceros rhinoceros
[truncated: 3,256 more rows]
