# Supplementary material for: Genomic bases underlying the adaptive radiation of core landbirds
Source: BMC Ecol Evol. 2021 Aug 28;21:162. doi: 10.1186/s12862-021-01888-5 (PMC8403425; doi:10.1186/s12862-021-01888-5)
Supplement: Supplementary file 10 — Additional file 10: Table S10. Positively selected genes identified by branch model based on the whole avian dataset. [file 12862_2021_1888_MOESM10_ESM.xlsx]

## Sheet: Sheet1
Table S10 Positively selected genes identified by branch model based on the whole avian dataset.
Branch	Gene	ω	2∆lnL	df	P-value
M	AGPAT1	999	26.4398	1	2.71873e-07
I	SLC15A1	1.86216	31.3578	1	2.14595e-08
