# Supplementary material for: Genomic bases underlying the adaptive radiation of core landbirds
Source: BMC Ecol Evol. 2021 Aug 28;21:162. doi: 10.1186/s12862-021-01888-5 (PMC8403425; doi:10.1186/s12862-021-01888-5)
Supplement: Supplementary file 11 — Additional file 11: Table S11. Positively selected genes identified by branch site model based on the whole avian dataset. [file 12862_2021_1888_MOESM11_ESM.xlsx]

## Sheet: Sheet1
Table S11 Positively selected genes identified by branch site model based on the whole avian dataset.
Branch	Gene	2∆lnL	df	P-value	ω	Positively selected sites
B	CTRL	4.86812	1	0.0273572	site class 0 1 2a 2b proportion 0.80839 0.18473 0.00560 0.00128 background w 0.10535 1.00000 0.10535 1.00000 foreground w 0.10535 1.00000 100.83880 100.83880	59 E 0.912 159 T 0.546
C	SLC15A1	10.4789	1	0.00120745	site class 0 1 2a 2b proportion 0.66573 0.32767 0.00442 0.00218 background w 0.07035 1.00000 0.07035 1.00000 foreground w 0.07035 1.00000 536.57429 536.57429	87 A 0.599 91 A 0.815
D	MEP1B	6.8833	1	0.00870049	site class 0 1 2a 2b proportion 0.73390 0.25899 0.00525 0.00185 background w 0.07407 1.00000 0.07407 1.00000 foreground w 0.07407 1.00000 36.87375 36.87375	152 R 0.994** 277 E 0.551
D	PLA2G2E	5.38151	1	0.0203513	site class 0 1 2a 2b proportion 0.55451 0.37093 0.04467 0.02988 background w 0.08106 1.00000 0.08106 1.00000 foreground w 0.08106 1.00000 16.60801 16.60801	44 A 0.608 61 S 0.699 65 V 0.698 78 G 0.835 80 I 0.708 108 R 0.538 113 S 0.618 117 L 0.506 119 F 0.885
E	CPB1	14.3298	1	0.000153414	site class 0 1 2a 2b proportion 0.67763 0.25027 0.05265 0.01945 background w 0.09014 1.00000 0.09014 1.00000 foreground w 0.09014 1.00000 17.37181 17.37181	10 A 0.882 11 A 0.941 32 R 0.915 35 P 0.842 59 D 0.930 137 S 0.994** 148 R 0.509 174 R 0.932 188 A 0.882 189 V 0.999** 225 R 0.928 230 T 0.932 231 R 0.949 274 E 0.929 291 I 0.799 319 E 0.920 328 A 0.966* 391 S 0.925
E	FABP1	4.13459	1	0.0420151	site class 0 1 2a 2b proportion 0.60986 0.37790 0.00756 0.00468 background w 0.05870 1.00000 0.05870 1.00000 foreground w 0.05870 1.00000 31.22334 31.22334	64 T 0.997**
H	G6PC3	6.56258	1	0.0104145	site class 0 1 2a 2b proportion 0.74268 0.21797 0.03042 0.00893 background w 0.10477 1.00000 0.10477 1.00000 foreground w 0.10477 1.00000 50.05503 50.05503	48 G 0.924 193 - 0.683
I	CELA3B	22.1304	1	2.5475e-06	site class 0 1 2a 2b proportion 0.87732 0.07414 0.04476 0.00378 background w 0.04322 1.00000 0.04322 1.00000 foreground w 0.04322 1.00000 50.95418 50.95418	38 P 0.600 50 S 0.985* 55 E 0.528 76 A 0.982* 109 N 0.999** 122 T 0.608 131 Y 0.996** 139 A 0.694 152 L 0.993** 203 H 0.944 221 P 0.519
I	SLC15A1	9.57055	1	0.00197724	site class 0 1 2a 2b proportion 0.63914 0.31534 0.03048 0.01504 background w 0.06913 1.00000 0.06913 1.00000 foreground w 0.06913 1.00000 12.22311 12.22311	20 A 0.545 69 G 0.622 133 L 0.668 155 S 0.556 174 I 0.962* 277 A 0.520 372 P 0.505 432 W 0.689 507 P 0.517 527 S 0.500 562 L 0.538
I	CTRL	9.22315	1	0.00238974	site class 0 1 2a 2b proportion 0.77533 0.17201 0.04310 0.00956 background w 0.10371 1.00000 0.10371 1.00000 foreground w 0.10371 1.00000 9.69019 9.69019	59 E 0.738 147 L 0.873 149 C 0.972* 167 R 0.929 230 S 0.954* 234 V 0.581
I	HK3	7.93317	1	0.00485368	site class 0 1 2a 2b proportion 0.71468 0.27869 0.00477 0.00186 background w 0.09499 1.00000 0.09499 1.00000 foreground w 0.09499 1.00000 996.87661 996.87661	330 S 0.795 502 R 0.676
I	G6PC3	5.78517	1	0.0161619	site class 0 1 2a 2b proportion 0.74314 0.21936 0.02895 0.00855 background w 0.10508 1.00000 0.10508 1.00000 foreground w 0.10508 1.00000 48.08061 48.08061	11 A 0.925 48 G 0.580 56 M 0.526 193 - 0.693
I	APOB	5.47192	1	0.0193244	site class 0 1 2a 2b proportion 0.74292 0.24040 0.01260 0.00408 background w 0.14258 1.00000 0.14258 1.00000 foreground w 0.14258 1.00000 5.42334 5.42334	549 G 0.733 3430 T 0.899
J	G6PC2	31.8943	1	1.62795e-08	site class 0 1 2a 2b proportion 0.85469 0.10201 0.03869 0.00462 background w 0.06108 1.00000 0.06108 1.00000 foreground w 0.06108 1.00000 126.36134 126.36134	25 V 0.907 27 W 0.761 28 K 0.991** 30 K 0.964* 31 S 0.994** 32 A 1.000** 33 V 0.796 34 T 0.918 35 L 0.702 36 H 0.801 49 I 0.786 70 I 0.559
J	ABCA1	5.56584	1	0.0183142	site class 0 1 2a 2b proportion 0.92164 0.07607 0.00212 0.00017 background w 0.02908 1.00000 0.02908 1.00000 foreground w 0.02908 1.00000 22.27431 22.27431	121 E 0.549 137 K 0.608 237 K 0.643 286 T 0.578 350 R 0.645 353 Q 0.843 379 K 0.622 855 A 0.650 869 M 0.741 1116 E 0.630 1324 N 0.626 2013 E 0.944
K	APOA4	10.3392	1	0.00130236	site class 0 1 2a 2b proportion 0.92894 0.05725 0.01301 0.00080 background w 0.08069 1.00000 0.08069 1.00000 foreground w 0.08069 1.00000 883.50608 883.50608	160 Y 0.872 174 N 0.883 197 L 0.713 214 Q 0.647 295 Q 0.996**
K	APOB	9.2927	1	0.00230069	site class 0 1 2a 2b proportion 0.75180 0.24380 0.00332 0.00108 background w 0.14260 1.00000 0.14260 1.00000 foreground w 0.14260 1.00000 14.55624 14.55624	358 N 0.771 931 S 0.786 2350 H 0.570 2378 Y 0.762 3777 Y 0.762
K	MME	8.52827	1	0.00349672	site class 0 1 2a 2b proportion 0.84601 0.15061 0.00287 0.00051 background w 0.04662 1.00000 0.04662 1.00000 foreground w 0.04662 1.00000 999.00000 999.00000	253 A 0.590 256 I 0.591 467 K 0.750 506 - 0.985*
K	CPA2	7.68907	1	0.00555562	site class 0 1 2a 2b proportion 0.67487 0.19533 0.10066 0.02914 background w 0.06228 1.00000 0.06228 1.00000 foreground w 0.06228 1.00000 5.82347 5.82347	4 I 0.999** 13 A 0.503 19 T 0.919 44 S 0.890 45 L 0.554 46 E 0.915 54 I 0.564 57 S 0.911 61 * 0.560 63 - 0.910 84 I 0.917 88 I 0.883 91 E 0.981* 109 - 0.764 115 - 0.617 139 E 0.989* 141 * 0.519 159 Y 0.917 196 Q 0.760 224 K 0.889 276 K 0.897 323 N 0.610 328 L 0.958* 330 G 0.878 390 Y 0.900
K	CLPS	5.98157	1	0.0144561	site class 0 1 2a 2b proportion 0.71024 0.19811 0.07166 0.01999 background w 0.08375 1.00000 0.08375 1.00000 foreground w 0.08375 1.00000 642.91296 642.91296	1 * 0.715 14 G 0.985* 18 R 0.785 29 P 0.661 39 P 0.755 40 K 0.705 70 I 0.660
K	PRCP	5.4525	1	0.0195403	site class 0 1 2a 2b proportion 0.78463 0.20625 0.00723 0.00190 background w 0.05321 1.00000 0.05321 1.00000 foreground w 0.05321 1.00000 24.86817 24.86817	23 K 0.836 176 S 0.573 191 S 0.533 204 H 0.914
K	HK3	4.18711	1	0.0407324	site class 0 1 2a 2b proportion 0.70568 0.28213 0.00871 0.00348 background w 0.09301 1.00000 0.09301 1.00000 foreground w 0.09301 1.00000 37.36682 37.36682	101 D 0.952* 257 G 0.984* 405 S 0.758 417 V 0.597 420 V 0.787 667 A 0.964*
K	ABCG5	4.17876	1	0.0409337	site class 0 1 2a 2b proportion 0.70160 0.23597 0.04672 0.01571 background w 0.07842 1.00000 0.07842 1.00000 foreground w 0.07842 1.00000 4.29719 4.29719	61 F 0.683 78 R 0.732 81 F 0.767 99 S 0.778 117 K 0.657 127 L 0.787 152 R 0.789 156 A 0.803 181 N 0.753 304 P 0.785 327 I 0.674 390 A 0.912 392 A 0.590 435 S 0.794 441 T 0.714 501 V 0.705 510 P 0.860 543 N 0.945
M	AGPAT1	56.3221	1	6.15201e-14	site class 0 1 2a 2b proportion 0.46942 0.32490 0.12155 0.08413 background w 0.03981 1.00000 0.03981 1.00000 foreground w 0.03981 1.00000 2.79831 2.79831	NO
N	XPNPEP2	25.5284	1	4.35919e-07	site class 0 1 2a 2b proportion 0.85438 0.13327 0.01068 0.00167 background w 0.05843 1.00000 0.05843 1.00000 foreground w 0.05843 1.00000 84.03091 84.03091	84 G 0.986* 85 G 0.681 86 K 1.000** 87 K 0.513 88 K 0.990*
